# Supplementary material for: Functional Gene Composition, Diversity and Redundancy in Microbial Stream Biofilm Communities
Source: PLoS One. 2015 Apr 7;10(4):e0123179. doi: 10.1371/journal.pone.0123179 (PMC4388685; doi:10.1371/journal.pone.0123179)
Supplement: S4 Table — (ZIP) [file pone.0123179.s008.zip]

Archive with 1 entries (1 files):
- S4_Table.txt
