# Supplementary material for: Functional Gene Composition, Diversity and Redundancy in Microbial Stream Biofilm Communities
Source: PLoS One. 2015 Apr 7;10(4):e0123179. doi: 10.1371/journal.pone.0123179 (PMC4388685; doi:10.1371/journal.pone.0123179)
Supplement: S4 Table — (ZIP) [file pone.0123179.s008.zip › S4_Table.txt]

S4_Table: Stream biofilm Geochip 3.0 probe hybridisation data
Genbank ID	Gene name	Gene category	Sub-category1	Sub-category2	Organism	Lineage	CASC-1	CASC-2	CASC-3	OPAN-1	OPAN-2	OPAN-3	OKUR	LUCA-1	LUCA-2	LUCA-3	PAKB	NGAK	PUHI	OTEH	OTAR	RANG	MAHF	MAKA	OMAR	RIVE	KUME	MATA-1	MATA-2	MATA-3	HOTE-1	HOTE-2	HOTE-3	OAKL-1	OAKL-2	OAKL-3
125863155	dsrB	Sulphur	sulfite reductase		Methanoculleus marisnigri JR1	superkingdom:Archaea;phylum:Euryarchaeota;class:Methanomicrobia;order:Methanomicrobiales;family:Methanomicrobiaceae;genus:Methanoculleus;species:Methanoculleus marisnigri;	1.2856	1.0919	1.4538	0.3553	0.3207	0.6305	0.8298	0.988	0.8173	1.0411	0.1986		0.3862	0.3955	0.5146	0.6103	0.4578	0.5566	0.5388	0.1595	3.5665
116268722	CopA	Metal Resistance	Copper		Polynucleobacter sp. QLW-P1DMWA-1	superkingdom:Bacteria;phylum:Proteobacteria;class:Betaproteobacteria;order:Burkholderiales;family:Burkholderiaceae;genus:Polynucleobacter;	0.8058	0.728	1.2895				0.4965	1.3261	1.2722	1.1361					0.2833	0.2965			0.8257	0.1691	4.073							0.729	0.4125
75992416	phtA	Organic Remediation	Aromatics	Aromatic carboxylic acid	Terrabacter sp. DBF63	superkingdom:Bacteria;phylum:Actinobacteria;class:Actinobacteria;order:Actinomycetales;family:Intrasporangiaceae;genus:Terrabacter;	0.4943	0.5169	0.4839					0.3349		0.2792									0.4709		1.6296
117927612	pcc	Carbon cycling	Carbon fixation		Acidothermus cellulolyticus 11B	superkingdom:Bacteria;phylum:Actinobacteria;class:Actinobacteria;order:Actinomycetales;family:Acidothermaceae;genus:Acidothermus;species:Acidothermus cellulolyticus;							0.269								0.2427				5.3608
4239909	pheA	Organic Remediation	Aromatics	Other aromatics	Pseudomonas putida	superkingdom:Bacteria;phylum:Proteobacteria;class:Gammaproteobacteria;order:Pseudomonadales;family:Pseudomonadaceae;genus:Pseudomonas;	1.0315	0.7961	0.9312	0.3922	0.2958	0.2713	0.4428	1.3465	1.257	1.2897	0.1606			0.2858				0.3191	1.0359		2.8633
109452509	dsrA	Sulphur	sulfite reductase		uncultured sulfate-reducing bacterium	superkingdom:Bacteria;																			1.3187
46519977	dsrA	Sulphur	sulfite reductase		uncultured sulfate-reducing bacterium	superkingdom:Bacteria;																			0.6154
119504299	linC	Organic Remediation	Pesticides related compound		marine gamma proteobacterium HTCC2080	superkingdom:Bacteria;phylum:Proteobacteria;class:Gammaproteobacteria;	0.5157	0.4479	0.5814				0.2881	0.4175	0.3711	0.3878									0.3188		1.6288
84713596	CopA	Metal Resistance	Copper		Polaromonas naphthalenivorans CJ2	superkingdom:Bacteria;phylum:Proteobacteria;class:Betaproteobacteria;order:Burkholderiales;family:Comamonadaceae;genus:Polaromonas;species:Polaromonas naphthalenivorans;																			0.3684
89084686	TerZ	Metal Resistance	Tellurium		Bacillus sp. NRRL B-14911	superkingdom:Bacteria;phylum:Firmicutes;class:Bacilli;order:Bacillales;family:Bacillaceae;genus:Bacillus;	2.3821	1.8971	2.1896	0.4551	0.4176	0.5673	1.154	1.4558	1.2772	1.4439	0.2844	0.207	0.4058	0.513	0.696	0.6931	0.3543	0.3601	1.6301		3.0894							0.6539	0.7269	0.6883
29606982	pcc	Carbon cycling	Carbon fixation		Streptomyces avermitilis MA-4680	superkingdom:Bacteria;phylum:Actinobacteria;class:Actinobacteria;order:Actinomycetales;family:Streptomycetaceae;genus:Streptomyces;species:Streptomyces avermitilis;	0.4249	0.4119	0.4543				0.2962	0.2208	0.2498	0.33	0.0884		0.1163	0.1396	0.1382	0.3003	0.1944	0.2483	0.2558		1.7541								2.5355	0.9591
19909633	gyrB	other category	Phylogenetic marker		Roseobacter litoralis	superkingdom:Bacteria;phylum:Proteobacteria;class:Alphaproteobacteria;order:Rhodobacterales;family:Rhodobacteraceae;genus:Roseobacter;species:Roseobacter litoralis;	2.5948	2.5074	2.6085	1.0761	1.2447	0.8738	2.3099	1.9366	1.8739	1.9764	0.6932	0.866	1.1584	0.9905	1.3185	2.0627	1.277	1.4189	1.4665	0.3615	5.272	0.49	0.4739	0.4813	0.3527	0.6141	0.6038	1.2743	1.4584	0.9679
118048714	pbrA	Metal Resistance	Lead		Chloroflexus aggregans DSM 9485	superkingdom:Bacteria;phylum:Chloroflexi;class:Chloroflexi;order:Chloroflexales;family:Chloroflexaceae;genus:Chloroflexus;species:Chloroflexus aggregans;												0.6907	0.4885		0.3644	0.6605	1.1304		0.8066	1.0392	0.2531					0.8756	0.2769	0.4676	0.3041	0.709
76588519	ZntA	Metal Resistance	Zinc		Thermoanaerobacter ethanolicus ATCC 33223	superkingdom:Bacteria;phylum:Firmicutes;class:Clostridia;order:Thermoanaerobacterales;family:Thermoanaerobacteraceae;genus:Thermoanaerobacter;species:Thermoanaerobacter pseudethanolicus;	0.7914	0.5909	0.7863	0.2608	0.1751		0.4142	0.5383	0.5292	0.6192	0.1084					0.2972	0.1894	0.209	0.3077	0.1093	2.5434								0.3818	1.7056
88792737	czcA	Metal Resistance	Cadmium,Cobalt,Zinc		Alteromonas macleodii 'Deep ecotype'	superkingdom:Bacteria;phylum:Proteobacteria;class:Gammaproteobacteria;order:Alteromonadales;family:Alteromonadaceae;genus:Alteromonas;species:Alteromonas macleodii;	2.8816	2.7612	3.0338	0.7907	0.8157	0.7237	3.6407	2.3374	1.9441	1.7841	0.4569	0.528	0.7052	0.841	0.7457	1.294	0.5892	0.7416	3.6091	0.4716	4.7946	0.2391		0.2644	0.1436	0.5601	1.2388	1.5647	0.7298	0.5739
18312527	AceB	Carbon cycling	Carbon degradataion	Others	Pyrobaculum aerophilum str. IM2		0.5646	0.5648	0.6088				1.1983	0.4622	0.5167	0.4216									0.5091	0.2673	2.0675
89049966	B_lactamase_A	Antibiotic resistance	Beta-lactamases?		Photobacterium sp. SKA34		0.5127	0.4694	0.6408					0.855	0.8617	0.8101									0.5046		1.9934
114321605	bphC	Organic Remediation	Aromatics	Polycyclic aromatics	Alkalilimnicola ehrlichei MLHE-1	superkingdom:Bacteria;phylum:Proteobacteria;class:Gammaproteobacteria;order:Chromatiales;family:Ectothiorhodospiraceae;genus:Alkalilimnicola;species:Alkalilimnicola ehrlichei;	0.654	0.4267	0.5078				0.4106	0.3404	0.3747	0.4354			0.1442		0.1679	0.2857			0.5079		1.6462
154685723	SMR_antibiotics	Antibiotic resistance	transporter		Bacillus amyloliquefaciens FZB42																				0.2102		0.8177
78459398	hmgC	Organic Remediation	Aromatics	Aromatic carboxylic acid	Pseudomonas putida	superkingdom:Bacteria;phylum:Proteobacteria;class:Gammaproteobacteria;order:Pseudomonadales;family:Pseudomonadaceae;genus:Pseudomonas;	2.7234	2.5569	2.5614	0.6265	0.632	0.5495	1.042	1.6028	1.5736	1.6403	0.3691	0.3808	0.463	0.5259	0.6521	0.8642	0.3481	0.4349	1.4037	0.1727	4.2271				0.1051	0.1984		0.541		0.603
56698487	catB	Organic Remediation	Aromatics	BTEX and related aromatics	Silicibacter pomeroyi DSS-3	superkingdom:Bacteria;phylum:Proteobacteria;class:Alphaproteobacteria;order:Rhodobacterales;family:Rhodobacteraceae;genus:Silicibacter;species:Silicibacter pomeroyi;	0.2821		0.3125	0.2348	0.2124		1.8386	0.3116	0.2624	0.4025			0.1893	0.241	0.4003	0.4974	0.415		0.3516	0.4757	1.1246
119371708	narG	Nitrogen	Denitrification		Desulfuromusa kysingii	superkingdom:Bacteria;phylum:Proteobacteria;class:Deltaproteobacteria;order:Desulfuromonadales;family:Desulfuromonadaceae;genus:Desulfuromusa;																			1.3301
73659743	rd	Organic Remediation	Chlorinated solvents		Dehalococcoides sp. CBDB1	superkingdom:Bacteria;phylum:Chloroflexi;class:Dehalococcoidetes;genus:Dehalococcoides;	2.9039	2.7948	3.5737	0.7778	0.7947	0.805	0.9062	3.2381	2.935	2.7184	0.3583		0.3179	0.4162	0.5093	0.4884	0.178	0.4496	0.936		4.7175							0.975	1.0721	0.6544
92434474	nmoA	Organic Remediation	Aromatics	Nitoaromatics	Mycobacterium sp. JLS	superkingdom:Bacteria;phylum:Actinobacteria;class:Actinobacteria;order:Actinomycetales;family:Mycobacteriaceae;genus:Mycobacterium;																			0.2749
84043019	pcaG	Organic Remediation	Aromatics	Other aromatics	uncultured bacterium	superkingdom:Bacteria;							0.2489												0.3292
88919491	hmgB	Organic Remediation	Aromatics	Aromatic carboxylic acid	Acidiphilium cryptum JF-5	superkingdom:Bacteria;phylum:Proteobacteria;class:Alphaproteobacteria;order:Rhodospirillales;family:Acetobacteraceae;genus:Acidiphilium;species:Acidiphilium cryptum;							0.3675												0.1901
55229190	CopA	Metal Resistance	Copper		Haloarcula marismortui ATCC 43049	superkingdom:Archaea;phylum:Euryarchaeota;class:Halobacteria;order:Halobacteriales;family:Halobacteriaceae;genus:Haloarcula;species:Haloarcula marismortui;	1.5952	1.2127	1.3388	0.3036	0.359	0.5363	0.7605	0.8308	0.885	1.0474	0.229	0.22	0.3273	0.3979	0.4459	0.5089	0.2201	0.5287	0.6728		4.195							0.3706	0.8024
83649351	CopA	Metal Resistance	Copper		Hahella chejuensis KCTC 2396	superkingdom:Bacteria;phylum:Proteobacteria;class:Gammaproteobacteria;order:Oceanospirillales;family:Hahellaceae;genus:Hahella;species:Hahella chejuensis;	0.5544	0.3625	0.5519				0.5322	0.3236	0.2856				0.4847		0.1952				0.3117		1.8319								1.331	0.7026
7595786	amoA	Nitrogen	Nitrification		unidentified bacterium	superkingdom:Bacteria;	1.2917	1.1281	1.1934	0.2554	0.2663	0.2581	0.7113	0.7116	0.7803	0.7818	0.1603	0.1612	0.2232	0.3038	0.3774	0.4535	0.2056	0.1752	0.8002		2.2613								0.5457	0.613
115365508	pimF	Organic Remediation	Aromatics	Aromatic carboxylic acid	Stigmatella aurantiaca DW4/3-1	superkingdom:Bacteria;phylum:Proteobacteria;class:Deltaproteobacteria;order:Myxococcales;family:Cystobacteraceae;genus:Stigmatella;species:Stigmatella aurantiaca;	0.445	0.437	0.4012				0.3935	0.2673	0.2825	0.4328			0.1626		0.1274	0.1372	0.1326		0.3397		1.3783					0.234	0.1531
91696245	pimF	Organic Remediation	Aromatics	Aromatic carboxylic acid	Polaromonas sp. JS666	superkingdom:Bacteria;phylum:Proteobacteria;class:Betaproteobacteria;order:Burkholderiales;family:Comamonadaceae;genus:Polaromonas;	0.8844	0.7255	0.8673				0.6269	0.6013	0.7286	0.6387					0.2668	0.2657			0.5511		2.9032
119451215	pimF	Organic Remediation	Aromatics	Aromatic carboxylic acid	marine gamma proteobacterium HTCC2143	superkingdom:Bacteria;phylum:Proteobacteria;class:Gammaproteobacteria;	1.2313	1.1483	1.3384	0.4116	0.3653	0.4559	0.7192	0.7754	0.773	0.9388			0.4328	0.3678	0.4353	0.4958	0.2787		0.8077		3.5983							0.3251		0.7682
126715003	ChrA	Metal Resistance	Chromium		Roseobacter sp. CCS2	superkingdom:Bacteria;phylum:Proteobacteria;class:Alphaproteobacteria;order:Rhodobacterales;family:Rhodobacteraceae;genus:Roseobacter;																			0.7623									0.379	0.3525
146277744	cytochrome	Energy process	Energy process		Rhodobacter sphaeroides ATCC 17025	superkingdom:Bacteria;phylum:Proteobacteria;class:Alphaproteobacteria;order:Rhodobacterales;family:Rhodobacteraceae;genus:Rhodobacter;species:Rhodobacter sphaeroides;	0.687	0.4544	0.6091				1.0273	0.547	0.4959	0.6913			0.2293	0.2616	0.258	0.3415	0.2293	0.8391	0.5383	0.255	2.0291					0.3033	0.2951	0.4097		0.9919
27381369	MFS_antibiotic	Antibiotic resistance	transporter		Bradyrhizobium japonicum USDA 110		0.6041	0.6007	0.6218				0.4973	0.4435	0.4286	0.415				0.1573	0.1583				0.2868		1.995
50122109	MFS_antibiotic	Antibiotic resistance	transporter		Pectobacterium atrosepticum SCRI1043																				0.1616
23129905	cadBD	Metal Resistance	Cadmium		Nostoc punctiforme PCC 73102	superkingdom:Bacteria;phylum:Cyanobacteria;order:Nostocales;family:Nostocaceae;genus:Nostoc;species:Nostoc punctiforme;																			0.3599									0.4182		0.9322
77163958	Arylest	Organic Remediation	Aromatics	Other aromatics	Nitrosococcus oceani ATCC 19707	superkingdom:Bacteria;phylum:Proteobacteria;class:Gammaproteobacteria;order:Chromatiales;family:Chromatiaceae;genus:Nitrosococcus;species:Nitrosococcus oceani;	0.8103	0.8219	0.9088				0.4781	0.6518	0.5357	0.7013					0.1919				0.4442		2.8729								0.7846	0.4002
112359633	dmsA	Organic Remediation	Others		Campylobacter jejuni subsp. jejuni NCTC 11168	superkingdom:Bacteria;phylum:Proteobacteria;class:Epsilonproteobacteria;order:Campylobacterales;family:Campylobacteraceae;genus:Campylobacter;species:Campylobacter jejuni;	3.2451	3.1839	3.3515	0.9509	1.067	1.2097	1.1411	3.4865	2.9326	3.1339	0.482	0.6498	0.875	0.959	1.1129	1.4218	0.8363	0.7758	2.3802	0.201	4.5649							1.1141	0.8799	1.3549
56410462	fcbA	Organic Remediation	Aromatics	Chlorinated aromatics	Geobacillus kaustophilus HTA426	superkingdom:Bacteria;phylum:Firmicutes;class:Bacilli;order:Bacillales;family:Bacillaceae;genus:Geobacillus;species:Geobacillus kaustophilus;	2.1945	2.0152	2.5039	0.5604	0.4198	0.6204	1.0908	1.489	1.625	1.3662	0.2389		0.39	0.4804	0.5804	0.7503	0.3317	0.5035	1.2836		4.6684							0.8646		1.0147
13274146	B_lactamase_B	Antibiotic resistance	Beta-lactamases?		Janthinobacterium lividum		0.3997	0.4305	0.4713					0.7876		0.7215					0.4344		0.1463		0.6527		1.0457
118419955	gyrB	other category	Phylogenetic marker		Alcanivorax dieselolei	superkingdom:Bacteria;phylum:Proteobacteria;class:Gammaproteobacteria;order:Oceanospirillales;family:Alcanivoracaceae;genus:Alcanivorax;																			0.3177		0.3317
70998454	endochitinase	Carbon cycling	Carbon degradataion	Chitin	Aspergillus fumigatus Af293	superkingdom:Eukaryota;kingdom:Fungi;phylum:Ascomycota;class:Eurotiomycetes;order:Eurotiales;family:Trichocomaceae;genus:Aspergillus;species:Aspergillus fumigatus;	1.9052	1.6498	2.2402	0.8042	0.7104	0.8429	1.4286	1.2623	1.3959	1.5015	0.5138	0.5323	0.6288	0.772	0.8368	1.3021	0.7517	0.8977	1.063	0.3254	4.4848		0.2636	0.3583	0.2064	0.3516	0.5951	0.828	1.4586	1.1192
85708474	AceA	Carbon cycling	Carbon degradataion	Others	Erythrobacter sp. NAP1		0.6323	0.5803									0.2387								0.4873		1.6736
17742853	nirK	Nitrogen	Denitrification		Agrobacterium tumefaciens str. C58	superkingdom:Bacteria;phylum:Proteobacteria;class:Alphaproteobacteria;order:Rhizobiales;family:Rhizobiaceae;genus:Agrobacterium;species:Agrobacterium tumefaciens;	0.3669	0.303	0.3795				0.8361	0.3038	0.2552	0.4018	0.463				1.0512	1.1003	1.646	0.7	0.3702	0.2763	1.199
117576547	czcD	Metal Resistance	Cadmium,Cobalt,Zinc		Gramella forsetii KT0803	superkingdom:Bacteria;phylum:Bacteroidetes;class:Flavobacteria;order:Flavobacteriales;family:Flavobacteriaceae;genus:Gramella;species:Gramella forsetii;	2.4341	1.5725	1.959	0.4587	0.4357	0.393	1.2498	1.2692	1.207	1.3151	0.2344	0.1492	0.3626	0.5095	0.4972	0.7557	0.3164	0.4009	1.5549	0.1943								0.2798	0.4031	0.807
123978259	catB	Organic Remediation	Aromatics	BTEX and related aromatics	Hyperthermus butylicus DSM 5456	superkingdom:Archaea;phylum:Crenarchaeota;class:Thermoprotei;order:Desulfurococcales;family:Pyrodictiaceae;genus:Hyperthermus;species:Hyperthermus butylicus;	0.7813	0.6907	0.7557				0.6448	0.5526	0.514	0.5587			0.1612	0.1584	0.3628	0.3145	0.1928	0.2088	0.5887		2.7318
24373658	hydrogenase	Energy process	Energy process		Shewanella oneidensis MR-1	superkingdom:Bacteria;phylum:Proteobacteria;class:Gammaproteobacteria;order:Alteromonadales;family:Shewanellaceae;genus:Shewanella;species:Shewanella oneidensis;															0.1432				0.4355
76667545	nifH	Nitrogen	Nitrogen fixation		uncultured nitrogen-fixing bacterium	superkingdom:Bacteria;	1.1444	0.933	1.1654	0.2971		0.2886	0.7891	0.9663	0.8192	0.9374	0.197		0.2668	0.3969	0.4804	0.4773	0.301		0.678		3.3765							0.9298	0.809	1.1018
148830119	tfdA	Organic Remediation	Aromatics	Chlorinated aromatics	Erythrobacter sp. SD-21	superkingdom:Bacteria;phylum:Proteobacteria;class:Alphaproteobacteria;order:Sphingomonadales;family:Erythrobacteraceae;genus:Erythrobacter;																			2.0111		0.2136
109640289	rd	Organic Remediation	Chlorinated solvents		Desulfitobacterium hafniense DCB-2	superkingdom:Bacteria;phylum:Firmicutes;class:Clostridia;order:Clostridiales;family:Peptococcaceae;genus:Desulfitobacterium;species:Desulfitobacterium hafniense;	1.072	0.8806	1.2042	0.4819	0.3375	0.3755	0.574	0.8307	0.782	0.8099			0.2536	0.279	0.3653	0.4468	0.2678		0.5699		3.4786							0.4429		0.749
126719177	CopA	Metal Resistance	Copper		Roseobacter sp. SK209-2-6	superkingdom:Bacteria;phylum:Proteobacteria;class:Alphaproteobacteria;order:Rhodobacterales;family:Rhodobacteraceae;genus:Roseobacter;	1.8166	1.5432	1.6136	0.3081	0.208	0.3287	0.8332	1.019	1.0031	1.0923	0.2112	0.1596	0.2197	0.354	0.4634	0.4739	0.2448	0.3117	0.9866		2.3266							0.266	0.4944	0.8399
56908484	alkH	Organic Remediation	Other Hydrocarbons		Bacillus clausii KSM-K16	superkingdom:Bacteria;phylum:Firmicutes;class:Bacilli;order:Bacillales;family:Bacillaceae;genus:Bacillus;species:Bacillus clausii;	4.7145	4.4404	4.5467	1.7331	1.7821	1.5605	3.5116	2.8829	3.1511	3.0577	1.1034	1.7573	1.635	1.6969	1.9802	3.7693	1.8642	2.1113	2.2625	0.6066	6.0011	1.0396	1.1024	0.9507	0.6351	1.0621	1.2486	2.1038	1.7162	1.4246
68196062	SMR_antibiotics	Antibiotic resistance	transporter		Enterococcus faecium DO		0.285		0.3347				0.2765												0.42		1.8315
126707749	mdlC	Organic Remediation	Aromatics	Aromatic carboxylic acid	Sagittula stellata E-37	superkingdom:Bacteria;phylum:Proteobacteria;class:Alphaproteobacteria;order:Rhodobacterales;family:Rhodobacteraceae;genus:Sagittula;species:Sagittula stellata;	0.8791	1.0249	0.9789	0.2438	0.234		0.5003	0.5151	0.4193	0.4902	0.1488		0.1862	0.1657	0.1846	0.3127		3.0701	0.4631		1.8997
88062822	ArsC	Metal Resistance	Arsenic		Rhizobium leguminosarum	superkingdom:Bacteria;phylum:Proteobacteria;class:Alphaproteobacteria;order:Rhizobiales;family:Rhizobiaceae;genus:Rhizobium;	2.1286	1.9798	1.9361	0.3387		0.3688	0.8048	1.1163	1.0248	1.2135	0.1565		0.387	0.3363	0.5729	0.5681	0.268	0.3159	1.2282	0.1426	4.527							0.4963	1.9764	0.6966
157679006	dsrA	Sulphur	sulfite reductase		uncultured sulfate-reducing bacterium	superkingdom:Bacteria;	1.5904	1.2312	1.348	0.4688	0.4379	0.3667	0.8874	1.1454	1.2307	1.1289	0.2289	0.2266	0.3738	0.3896	0.544	0.5038	0.2384	0.2992	0.8426		3.275
150002688	ChrA	Metal Resistance	Chromium		Bacteroides vulgatus ATCC 8482	superkingdom:Bacteria;phylum:Bacteroidetes;class:Bacteroidetes;order:Bacteroidales;family:Bacteroidaceae;genus:Bacteroides;species:Bacteroides vulgatus;	2.0549	2.3722	2.8098	0.7927	0.9001	0.9811	1.3598	2.7825	2.551	2.5338	0.3676	0.2136	0.5067	0.7976	0.9102	0.942	0.4904	0.7069	2.0105	0.5512	4.7014					0.358	0.453	1.7273	1.1332	1.7315
39997730	amyA	Carbon cycling	Carbon degradataion	Starch	Geobacter sulfurreducens PCA	superkingdom:Bacteria;phylum:Proteobacteria;class:Deltaproteobacteria;order:Desulfuromonadales;family:Geobacteraceae;genus:Geobacter;species:Geobacter sulfurreducens;	1.3124	1.1427	1.3178	0.312	0.2364	0.3	0.8328	0.9096	0.8647	1.0613	0.221		0.3355	0.458	0.5044	0.4044	0.2851	0.3019	0.8421		3.8009								0.6846	0.5864
95108412	GCoADH	Organic Remediation	Aromatics	Aromatic carboxylic acid	Pseudomonas	superkingdom:Bacteria;phylum:Proteobacteria;class:Gammaproteobacteria;order:Pseudomonadales;family:Pseudomonadaceae;							0.472						0.1822						0.4209		1.0016							0.5141	0.3667	0.5981
124258441	exaA	Organic Remediation	Chlorinated solvents		Methylibium petroleiphilum PM1	superkingdom:Bacteria;phylum:Proteobacteria;class:Betaproteobacteria;order:Burkholderiales;genus:Methylibium;species:Methylibium petroleiphilum;	0.7074	1.3767	0.783	0.2818	0.2861	0.256	0.3353	0.8689	0.8803	0.8486					0.1629				0.7593		2.1233
89512880	nifH	Nitrogen	Nitrogen fixation		uncultured nitrogen-fixing bacterium	superkingdom:Bacteria;							2.4295					0.7071				0.271			0.4915	0.522	0.3061
74056902	nosZ	Nitrogen	Denitrification		Thiobacillus denitrificans ATCC 25259	superkingdom:Bacteria;phylum:Proteobacteria;class:Betaproteobacteria;order:Hydrogenophilales;family:Hydrogenophilaceae;genus:Thiobacillus;species:Thiobacillus denitrificans;	0.3226	0.3352	0.298					0.4668	0.5178	0.6848									0.2848		1.1039							0.2542	0.8401	0.634
125601752	nifH	Nitrogen	Nitrogen fixation		uncultured nitrogen-fixing bacterium	superkingdom:Bacteria;	2.4669	1.9776	2.3854	1.4036	1.1164	1.1356	1.7564	3.8277	3.4993	3.7746	0.364		0.8158	1.4816	1.4783	1.125	0.425	0.7211	3.6674	0.2457	3.6269							3.5514	3.1613	3.947
67921918	CopA	Metal Resistance	Copper		Crocosphaera watsonii WH 8501	superkingdom:Bacteria;phylum:Cyanobacteria;order:Chroococcales;genus:Crocosphaera;species:Crocosphaera watsonii;	3.2554	2.8985	3.4787	0.7437	0.689	0.8781	1.4815	2.5913	2.3048	2.4742	0.4893	0.5091	0.7047	0.8002	0.9564	1.103	0.592	0.7939	2.6782	0.2407	4.6392					0.5282	0.5084	0.8338	1.1963	1.3307
42416980	phenol_oxidase	Carbon cycling	Carbon degradataion	Lignin	Volvariella volvacea	superkingdom:Eukaryota;kingdom:Fungi;phylum:Basidiomycota;class:Agaricomycetes;order:Agaricales;family:Pluteaceae;genus:Volvariella;	0.5338	0.4908	0.4562					0.3938	0.292	0.3684							0.1181		0.3786		2.4095							0.3355	0.5803	0.625
1747426	catB	Organic Remediation	Aromatics	BTEX and related aromatics	Ralstonia eutropha	superkingdom:Bacteria;phylum:Proteobacteria;class:Betaproteobacteria;order:Burkholderiales;family:Burkholderiaceae;genus:Cupriavidus;species:Cupriavidus necator;	0.1915	0.1667	0.2182					0.3454	0.3735	0.4743									0.3374	1.7858	0.6204
85773958	czcA	Metal Resistance	Cadmium,Cobalt,Zinc		Anaeromyxobacter dehalogenans 2CP-C	superkingdom:Bacteria;phylum:Proteobacteria;class:Deltaproteobacteria;order:Myxococcales;family:Myxococcaceae;genus:Anaeromyxobacter;species:Anaeromyxobacter dehalogenans;	0.7926	0.7251	1.0499				0.6651	0.5762	0.6222	0.6866			0.1393	0.1869	0.195	0.3255			0.6173	0.2286	2.3546					0.8457	0.2242	0.4788	0.4126	0.872
68200982	TerD	Metal Resistance	Tellurium		Frankia sp. EAN1pec	superkingdom:Bacteria;phylum:Actinobacteria;class:Actinobacteria;order:Actinomycetales;family:Frankiaceae;genus:Frankia;								0.2522		0.342									0.4092		1.0429
86145024	catB	Organic Remediation	Aromatics	BTEX and related aromatics	Vibrio sp. MED222	superkingdom:Bacteria;phylum:Proteobacteria;class:Gammaproteobacteria;order:Vibrionales;family:Vibrionaceae;genus:Vibrio;	0.6912	0.67	0.6434	0.2947		0.2631	0.569	0.5176	0.4914	0.5246			0.2463	0.2366	0.2234	0.3695	0.1836	0.2918	0.452		1.929
27802509	B_lactamase_C	Antibiotic resistance	Beta-lactamases?		Yersinia bercovieri																				0.3841
83815976	acetylglucosaminidase	Carbon cycling	Carbon degradataion	Chitin	Salinibacter ruber DSM 13855	superkingdom:Bacteria;phylum:Bacteroidetes;class:Sphingobacteria;order:Sphingobacteriales;genus:Salinibacter;species:Salinibacter ruber;		0.2878	0.3					0.5277	0.4873	0.4733					0.3425			0.2314	0.3899		1.2715
195941139	AceA	Carbon cycling	Carbon degradataion	Others	Escherichia coli O157:H7 str. EC4024		0.2532	0.2461	0.2221				0.7091		0.1698	0.237					0.2563	2.2699	0.12		0.1782	0.2013	1.0192
51534833	nirS	Nitrogen	Denitrification		uncultured bacterium	superkingdom:Bacteria;	0.6926	0.4903	0.759					0.5967	0.5899	0.7463								0.2414	0.6806		2.5035
118424355	dsrA	Sulphur	sulfite reductase		uncultured sulfate-reducing bacterium	superkingdom:Bacteria;	0.6216	0.6207	0.8794					1.0526	0.9043	0.9357									0.6554		1.9164
170691457	MFS_antibiotic	Antibiotic resistance	transporter		Burkholderia graminis C4D1M																				2.2906		0.5039
62512284	dsrA	Sulphur	sulfite reductase		uncultured sulfate-reducing bacterium	superkingdom:Bacteria;	1.4738	1.208	1.5192				0.7468	0.9618	0.8225	0.969			0.1959	0.3535	0.3904	0.4374			1.0618	0.2274	4.5179								0.4148	0.949
126591313	pimF	Organic Remediation	Aromatics	Aromatic carboxylic acid	Bacillus sp. B14905	superkingdom:Bacteria;phylum:Firmicutes;class:Bacilli;order:Bacillales;family:Bacillaceae;genus:Bacillus;	0.8609	0.7323	0.797	0.2863	0.232		0.3457	0.7114	0.5667	0.5289			0.1494						0.9145		2.8683							0.4122		0.4863
15890442	PobA	Organic Remediation	Aromatics	Aromatic carboxylic acid	Agrobacterium tumefaciens str. C58	superkingdom:Bacteria;phylum:Proteobacteria;class:Alphaproteobacteria;order:Rhizobiales;family:Rhizobiaceae;genus:Agrobacterium;species:Agrobacterium tumefaciens;	0.7422	0.4371	0.6947				0.2662	0.8951	0.5956	1.2589									0.7499		2.921
77166331	ureC	Nitrogen	Ammonification		Nitrosococcus oceani ATCC 19707	superkingdom:Bacteria;phylum:Proteobacteria;class:Gammaproteobacteria;order:Chromatiales;family:Chromatiaceae;genus:Nitrosococcus;species:Nitrosococcus oceani;	0.7342		0.6786				0.3827	0.4566	0.533	0.6763	0.1404			0.1798	0.2518	0.2676			0.4966		2.3726							0.3593	0.6188
29605050	mdlA	Organic Remediation	Aromatics	Aromatic carboxylic acid	Streptomyces avermitilis MA-4680	superkingdom:Bacteria;phylum:Actinobacteria;class:Actinobacteria;order:Actinomycetales;family:Streptomycetaceae;genus:Streptomyces;species:Streptomyces avermitilis;	0.5929	0.5725	0.5999	0.1573	0.1516		1.381	0.3868	0.3527	0.4212	0.1278		0.1795	0.2203	0.2245	0.3406	0.3071	0.2784	0.3359	0.3522	2.0145
149202156	AceB	Carbon cycling	Carbon degradataion	Others	Roseovarius sp. TM1035		0.2374	0.3551	0.2758				0.179												0.3371		0.7912
72121736	linC	Organic Remediation	Pesticides related compound		Ralstonia eutropha JMP134	superkingdom:Bacteria;phylum:Proteobacteria;class:Betaproteobacteria;order:Burkholderiales;family:Burkholderiaceae;genus:Cupriavidus;species:Cupriavidus necator;	0.4623	0.3827	0.4849				0.3086	0.3062	0.3582	0.4066						0.1948		0.1512	0.347		1.7907
68204051	Arylest	Organic Remediation	Aromatics	Other aromatics	Frankia sp. EAN1pec	superkingdom:Bacteria;phylum:Actinobacteria;class:Actinobacteria;order:Actinomycetales;family:Frankiaceae;genus:Frankia;	0.8687	0.7585	0.8963	0.2852	0.1767	0.2405	0.551	0.8464	0.8858	1.1425	0.1185		0.2145	0.241	0.3213	0.3507	0.1576	0.4261	0.79		2.4685							0.3867	0.8117	0.7103
68510354	nirS	Nitrogen	Denitrification		uncultured bacterium	superkingdom:Bacteria;	0.2631	0.2025	0.2764				0.4458	0.3269	0.2825	0.5955						0.1908	0.1077	0.1574	0.267	0.1197	1.006							0.4867	0.4771	0.7645
94471349	narG	Nitrogen	Denitrification		uncultured bacterium	superkingdom:Bacteria;	1.5384	1.2119	1.5792	0.4659	0.3261	0.3638	0.929	1.1253	1.0496	1.2265	0.2685	0.2508	0.34	0.3885	0.5794	0.6331	0.2672	0.3661	0.8595	0.1609	2.2692					0.2498	0.1876	0.4694	0.3773	0.8662
85707632	czcD	Metal Resistance	Cadmium,Cobalt,Zinc		Erythrobacter sp. NAP1	superkingdom:Bacteria;phylum:Proteobacteria;class:Alphaproteobacteria;order:Sphingomonadales;family:Erythrobacteraceae;genus:Erythrobacter;	0.9971	1.069	1.2014	0.5534	0.4815	0.4546	0.4562	1.5215	1.1714	1.4298	0.1935		0.2156	0.3302	0.3975				1.5893	0.1261	4.7119							1.24	0.7393	0.6639
73762768	nirK	Nitrogen	Denitrification		uncultured bacterium	superkingdom:Bacteria;	0.6865	0.6946	0.8278				0.3861	0.5179	0.5901	0.6283	0.1907		0.1391	0.1565	0.2469				0.3695		1.7011
119818902	PhaB	Organic Remediation	Aromatics	Aromatic carboxylic acid	Stenotrophomonas maltophilia R551-3	superkingdom:Bacteria;phylum:Proteobacteria;class:Gammaproteobacteria;order:Xanthomonadales;family:Xanthomonadaceae;genus:Stenotrophomonas;species:Stenotrophomonas maltophilia;																			0.2257
69257853	CopA	Metal Resistance	Copper		Magnetococcus sp. MC-1	superkingdom:Bacteria;phylum:Proteobacteria;genus:Magnetococcus;	1.4767	1.6382	1.9222	0.5163	0.4516	0.4581	0.701	2.1043	1.4255	1.6857	0.2262		0.29	0.4235	0.5356	0.4814	0.3154	0.326	1.3702		5.0776							1.3153	0.8584	1.0286
58337637	cellobiase	Carbon cycling	Carbon degradataion	Cellulose	Lactobacillus acidophilus NCFM	superkingdom:Bacteria;phylum:Firmicutes;class:Bacilli;order:Lactobacillales;family:Lactobacillaceae;genus:Lactobacillus;species:Lactobacillus acidophilus;	1.7832	1.4721	1.6329	0.4687	0.3138	0.4205	0.9275	1.1961	1.0929	1.4311	0.2641	0.2209	0.3094	0.4197	0.4439	0.7099	0.2678	0.4829	1.0128	0.1898	4.6468					0.3462	0.4295	0.6998	0.4718
114054980	aclB	Carbon cycling	Carbon fixation		Balnearium lithotrophicum	superkingdom:Bacteria;phylum:Aquificae;class:Aquificae;order:Aquificales;genus:Balnearium;	0.8337	0.7293	0.8472	0.2836	0.2432		0.408	0.8185	0.789	0.8902			0.2176	0.2576	0.265	0.2939	0.1132	0.7573	0.9142		2.0163					0.5171	0.334	0.5555	0.5766	0.8141
85709563	B_lactamase_A	Antibiotic resistance	Beta-lactamases?		Erythrobacter sp. NAP1		1.6693	1.7414	2.2441	0.7339	0.6891	0.7528	0.6545	2.5737	2.326	2.4293	0.3106		0.2687	0.3938	0.4257	0.3137		0.4973	1.8788	0.1784	4.5119							0.9829	0.7044	0.9526
37526188	xylA	Carbon cycling	Carbon degradataion	Hemicellulose	Photorhabdus luminescens subsp. laumondii TTO1	superkingdom:Bacteria;phylum:Proteobacteria;class:Gammaproteobacteria;order:Enterobacteriales;family:Enterobacteriaceae;genus:Photorhabdus;species:Photorhabdus luminescens;	1.4385	1.371	1.3445	0.4788	0.3478	0.4065	0.8342	0.9852	0.8725	0.9474	0.2229		0.3058	0.3924	0.4357	0.5267	0.2069		0.6931		3.9916							0.5069	1.6164	0.4486
144943179	CopA	Metal Resistance	Copper		Geobacter bemidjiensis Bem	superkingdom:Bacteria;phylum:Proteobacteria;class:Deltaproteobacteria;order:Desulfuromonadales;family:Geobacteraceae;genus:Geobacter;species:Geobacter bemidjiensis;	1.2017	1.1153	1.3362	0.4857	0.4588	0.4996	0.4135	1.3756	1.6129	1.4569	0.2441		0.1984	0.2468	0.2534		0.1625	0.2993	0.9163		3.6286							0.5983	0.5318
197210201	CODH	Carbon cycling	Carbon fixation		uncultured bacterium		1.2239	1.155	1.2823	0.2914	0.4546	0.3377		0.922	0.862	1.0885	0.2015		0.3447	0.4066	0.5079	0.5752	0.3486	0.3434	0.7906	0.1625
121708796	HcaB	Organic Remediation	Aromatics	Aromatic carboxylic acid	Aspergillus clavatus NRRL 1	superkingdom:Eukaryota;kingdom:Fungi;phylum:Ascomycota;class:Eurotiomycetes;order:Eurotiales;family:Trichocomaceae;genus:Aspergillus;species:Aspergillus clavatus;	1.2624	1.1643	1.5465	0.403	0.3401	0.276	0.5717	1.3872	1.2098	1.2432	0.1463		0.2179	0.2838	0.2963	0.2964	0.2194	0.303	1.2418		4.4737								0.2782	0.3768
86748035	hmgB	Organic Remediation	Aromatics	Aromatic carboxylic acid	Rhodopseudomonas palustris HaA2	superkingdom:Bacteria;phylum:Proteobacteria;class:Alphaproteobacteria;order:Rhizobiales;family:Bradyrhizobiaceae;genus:Rhodopseudomonas;species:Rhodopseudomonas palustris;																			0.2
84391670	AceB	Carbon cycling	Carbon degradataion	Others	Oceanicola batsensis HTCC2597		1.0483	1.0291	1.154	0.4509	0.5337	0.8001	0.7899	0.6321	0.6512	0.6852	0.139			0.212	0.6322	0.4779	0.2108		0.6954	0.1524								0.3782	0.4094
83576191	pimF	Organic Remediation	Aromatics	Aromatic carboxylic acid	Rhodospirillum rubrum ATCC 11170	superkingdom:Bacteria;phylum:Proteobacteria;class:Alphaproteobacteria;order:Rhodospirillales;family:Rhodospirillaceae;genus:Rhodospirillum;species:Rhodospirillum rubrum;	3.7158	3.3337	3.7916	0.7107	0.6923	0.6152	1.2388	1.8179	1.8938	1.8134	0.3526	0.3591	0.6609	0.5477	0.8921	1.0034	0.4276	0.5848	1.6419		4.4002							0.698	0.6257	0.5729
148570981	TerZ	Metal Resistance	Tellurium		Psychrobacter sp. PRwf-1	superkingdom:Bacteria;phylum:Proteobacteria;class:Gammaproteobacteria;order:Pseudomonadales;family:Moraxellaceae;genus:Psychrobacter;							0.3783					3.5519							0.4743	0.1635	0.0896
66048001	endochitinase	Carbon cycling	Carbon degradataion	Chitin	Pseudomonas syringae pv. syringae B728a	superkingdom:Bacteria;phylum:Proteobacteria;class:Gammaproteobacteria;order:Pseudomonadales;family:Pseudomonadaceae;genus:Pseudomonas;species:Pseudomonas syringae;	1.0026	1.0987	0.9651	0.3404	0.2855	0.3319	0.7683	0.9379	0.7622	0.8849	0.241		0.3191	0.3026	0.3915	0.4818	0.2055	0.2813	0.7703		3.8991							0.3664	1.0471	0.6486
29610316	atzA	Organic Remediation	Herbicides related compound		Streptomyces avermitilis MA-4680	superkingdom:Bacteria;phylum:Actinobacteria;class:Actinobacteria;order:Actinomycetales;family:Streptomycetaceae;genus:Streptomyces;species:Streptomyces avermitilis;	0.4709	0.535	0.4196				0.4111		0.3108	0.3809									0.3222		1.3857
126726648	AceB	Carbon cycling	Carbon degradataion	Others	Rhodobacterales bacterium HTCC2150																				0.6284
83591568	B_lactamase_A	Antibiotic resistance	Beta-lactamases?		Rhodospirillum rubrum ATCC 11170		0.4072	0.3062	0.3363				1.042	0.1768	0.3441	0.3554				0.1216		0.367	0.2258		0.1546	0.2118	0.9821
153808537	pulA	Carbon cycling	Carbon degradataion	Starch	Bacteroides caccae ATCC 43185	superkingdom:Bacteria;phylum:Bacteroidetes;class:Bacteroidetes;order:Bacteroidales;family:Bacteroidaceae;genus:Bacteroides;species:Bacteroides caccae;	0.5394	0.383	0.582				0.294	0.6324	0.4093	0.3291									0.4115		3.05					0.4548	0.5474	0.5286		1.0767
88812887	AceA	Carbon cycling	Carbon degradataion	Others	Nitrococcus mobilis Nb-231		0.6213	0.6264	0.6521				0.3709	0.4409	0.4149	0.442				0.1782	0.1993	0.37			0.4795		1.8599
116743234	dsrA	Sulphur	sulfite reductase		uncultured sulfate-reducing bacterium	superkingdom:Bacteria;																			0.3306	0.1375
129279054	nifH	Nitrogen	Nitrogen fixation		uncultured bacterium	superkingdom:Bacteria;	0.3412	0.3174	0.3743					0.4469	0.4706	0.3794									0.6419		1.0403
84696032	nagG	Organic Remediation	Aromatics	Aromatic carboxylic acid	Polaromonas naphthalenivorans CJ2	superkingdom:Bacteria;phylum:Proteobacteria;class:Betaproteobacteria;order:Burkholderiales;family:Comamonadaceae;genus:Polaromonas;species:Polaromonas naphthalenivorans;	2.4824	2.4467	2.5121	0.9818	0.8954	0.8902	1.5179	1.9889	1.7736	1.8788	0.5306	0.5389	0.7685	0.8913	0.9699	1.2669	0.7027	0.849	1.6808	0.3093	4.4562	0.3029	0.1931	0.3964	0.1556	0.2883	0.3163	0.7172	0.6364	0.6736
114764524	phn	Organic Remediation	Herbicides related compound		Roseovarius sp. HTCC2601	superkingdom:Bacteria;phylum:Proteobacteria;class:Alphaproteobacteria;order:Rhodobacterales;family:Rhodobacteraceae;genus:Roseovarius;	0.4912	0.4734	0.7429				0.7482	0.3598		0.4716			0.1669						0.645	0.286	2.2059
58616762	czcD	Metal Resistance	Cadmium,Cobalt,Zinc		Ehrlichia ruminantium str. Gardel	superkingdom:Bacteria;phylum:Proteobacteria;class:Alphaproteobacteria;order:Rickettsiales;family:Anaplasmataceae;genus:Ehrlichia;species:Ehrlichia ruminantium;	1.2104	1.1473	1.1207		0.4445	0.3483	0.8281	1.0734	0.7945	0.9316	0.1937		0.2939	0.3304	0.4067	0.3728	0.2701	0.2675	0.9583		4.0226							0.5554	1.1839
115254344	nmoA	Organic Remediation	Aromatics	Nitoaromatics	Rhizobium leguminosarum bv. viciae 3841	superkingdom:Bacteria;phylum:Proteobacteria;class:Alphaproteobacteria;order:Rhizobiales;family:Rhizobiaceae;genus:Rhizobium;species:Rhizobium leguminosarum;	0.8755	0.7746	0.8645				0.4401	0.5155	0.6871	0.7138	0.1375		0.1742	0.2898	0.3157	0.3985			0.7209	0.1371	3.3373							0.2091		0.4543
78221395	cytochrome	Energy process	Energy process		Geobacter metallireducens GS-15	superkingdom:Bacteria;phylum:Proteobacteria;class:Deltaproteobacteria;order:Desulfuromonadales;family:Geobacteraceae;genus:Geobacter;species:Geobacter metallireducens;	0.8488	0.7468	0.9059	0.3593	0.26	0.303		1.1509	1.0596	1.1218	0.1308			0.1684	0.2697			0.2261	0.9173		2.8403							0.5048		1.1822
99030517	ppk	Phosphorus	Phosphorus utilization		uncultured bacterium	superkingdom:Bacteria;	2.1743	1.8497	2.3063	0.732	1.0362	0.7607	0.8381	2.6038	2.3219	2.5181	0.355		0.4404	0.6044	0.7592	0.5877	0.2323	0.5331	3.9402		4.7919							1.0531	0.7073	1.2518
117988663	czcD	Metal Resistance	Cadmium,Cobalt,Zinc		Burkholderia phytofirmans PsJN	superkingdom:Bacteria;phylum:Proteobacteria;class:Betaproteobacteria;order:Burkholderiales;family:Burkholderiaceae;genus:Burkholderia;species:Burkholderia phytofirmans;	0.2857	0.2709	0.3701					0.2768	0.2854	0.3374									0.2275		1.8505
116743254	dsrB	Sulphur	sulfite reductase		uncultured sulfate-reducing bacterium	superkingdom:Bacteria;	1.4846	1.334	1.4556	0.4265	0.3959	0.4897	1.3704	1.2867	1.2355	1.2446	0.1933		0.2978	0.3994	0.5731	0.8033	0.2739	0.3179	1.1122	0.1424	2.3445							0.3368	0.2838	0.7505
144947169	ChrA	Metal Resistance	Chromium		Petrotoga mobilis SJ95	superkingdom:Bacteria;phylum:Thermotogae;class:Thermotogae;order:Thermotogales;family:Thermotogaceae;genus:Petrotoga;species:Petrotoga mobilis;																			0.2573
103487884	ArsC	Metal Resistance	Arsenic		Sphingopyxis alaskensis RB2256	superkingdom:Bacteria;phylum:Proteobacteria;class:Alphaproteobacteria;order:Sphingomonadales;family:Sphingomonadaceae;genus:Sphingopyxis;species:Sphingopyxis alaskensis;	0.3891	0.3864	0.4817				0.305	0.3911	0.4215	0.6332		0.2079			0.1901	0.2402			0.3785		1.3267							0.4561		0.5798
54013939	akbF	Organic Remediation	Aromatics	BTEX and related aromatics	Nocardia farcinica IFM 10152	superkingdom:Bacteria;phylum:Actinobacteria;class:Actinobacteria;order:Actinomycetales;family:Nocardiaceae;genus:Nocardia;species:Nocardia farcinica;		0.223	0.255				0.2913												0.2753		1.3752								0.8784	0.4946
218662203	CODH	Carbon cycling	Carbon fixation		Rhizobium etli IE4771		0.3641	0.2669	0.3556					0.4366		0.3714									0.3102		1.1939
148571636	mdlC	Organic Remediation	Aromatics	Aromatic carboxylic acid	Psychrobacter sp. PRwf-1	superkingdom:Bacteria;phylum:Proteobacteria;class:Gammaproteobacteria;order:Pseudomonadales;family:Moraxellaceae;genus:Psychrobacter;	0.9627	0.6634	0.7673	0.313	0.2177	0.291	0.8842	0.661	0.6593	0.707			0.1481	0.1536	0.3035	0.3617	0.1735	0.2813	0.6649
153007101	czcA	Metal Resistance	Cadmium,Cobalt,Zinc		Anaeromyxobacter sp. Fw109-5	superkingdom:Bacteria;phylum:Proteobacteria;class:Deltaproteobacteria;order:Myxococcales;family:Myxococcaceae;genus:Anaeromyxobacter;							0.2739									0.3148	0.3114	0.1848	0.392							0.2454	1.0035	0.2414		0.5762
87331836	bphA	Organic Remediation	Aromatics	Polycyclic aromatics	uncultured bacterium	superkingdom:Bacteria;	0.9348	1.0238	1.2172	0.5651	0.5495	0.7625	0.6753	0.6664	0.5442	0.5752	0.1536		0.2023	0.2561	0.3379	0.5533	0.3354		0.6423	0.2316	2.3408
23494737	pcpE	Organic Remediation	Herbicides related compound		Corynebacterium efficiens YS-314	superkingdom:Bacteria;phylum:Actinobacteria;class:Actinobacteria;order:Actinomycetales;family:Corynebacteriaceae;genus:Corynebacterium;species:Corynebacterium efficiens;	0.6925	0.6302	0.6114				0.6185	0.5031	0.4614	0.5949			0.205	0.2065	0.282			0.3221	0.4825		2.5758
144943287	hydrogenase	Energy process	Energy process		Geobacter bemidjiensis Bem	superkingdom:Bacteria;phylum:Proteobacteria;class:Deltaproteobacteria;order:Desulfuromonadales;family:Geobacteraceae;genus:Geobacter;species:Geobacter bemidjiensis;	4.7624	3.8244	4.4066	1.6752	1.5302	1.6827	2.1133	4.9116	4.695	4.5814	0.831	0.4843	1.2045	1.6412	1.7839	1.5962	0.8705	1.2411	3.9428	0.3599	3.441	0.1558		0.2374	0.1334	0.4681	0.2946	3.134	2.3888	3.4007
116750382	atzA	Organic Remediation	Herbicides related compound		Syntrophobacter fumaroxidans MPOB	superkingdom:Bacteria;phylum:Proteobacteria;class:Deltaproteobacteria;order:Syntrophobacterales;family:Syntrophobacteraceae;genus:Syntrophobacter;species:Syntrophobacter fumaroxidans;	0.6553	0.6669	0.7116	0.2513		0.2508	0.6421	0.6403	0.6334	0.655	0.152		0.2755	0.293	0.2827	0.3863	0.2242	0.163	0.4065		2.3685							0.2787	0.4834	0.7879
62731974	nifH	Nitrogen	Nitrogen fixation		uncultured bacterium	superkingdom:Bacteria;	1.9618	1.7109	1.7857	0.539	0.5878	0.7072	1.2478	1.4291	1.3399	1.5737	0.4012	0.399	0.6169	0.7569	0.7721	1.1668	0.5245	0.6635	0.9336	0.169	3.392		0.2965	0.2683				0.6584	0.8288	0.9817
62512337	mcrA	Carbon cycling	Methane	Methane production	uncultured methanogenic archaeon	superkingdom:Archaea;phylum:Euryarchaeota;	0.2008	0.2299	0.2703					0.3182	0.3399	0.4845	0.0846								0.2836		1.8124
29293252	nifH	Nitrogen	Nitrogen fixation		uncultured bacterium	superkingdom:Bacteria;	0.2066	0.3698	0.3666	0.1342		0.3255	0.3356	0.2785	0.2733	0.3633				0.1261	0.1922	0.2595	0.2139	0.1865	0.4096		1.5332					0.3272	0.3269
89045295	acetylglucosaminidase	Carbon cycling	Carbon degradataion	Chitin	Oceanicola granulosus HTCC2516	superkingdom:Bacteria;phylum:Proteobacteria;class:Alphaproteobacteria;order:Rhodobacterales;family:Rhodobacteraceae;genus:Oceanicola;species:Oceanicola granulosus;	0.3195	0.3286	0.2975						0.199	0.3037				0.1062					0.3945		1.7792								1.3263	0.6361
52629459	czcA	Metal Resistance	Cadmium,Cobalt,Zinc		Legionella pneumophila subsp. pneumophila str. Philadelphia 1	superkingdom:Bacteria;phylum:Proteobacteria;class:Gammaproteobacteria;order:Legionellales;family:Legionellaceae;genus:Legionella;species:Legionella pneumophila;	0.4213	0.2875	0.2597				0.4468												0.222		1.3053					0.2354	0.5273
84508757	SMR_antibiotics	Antibiotic resistance	transporter		Loktanella vestfoldensis SKA53								0.3334	0.3911	0.3354										0.4161		2.3138
56542578	SMR_antibiotics	Antibiotic resistance	transporter		Zymomonas mobilis subsp. mobilis ZM4		0.3318	0.388		0.4241	0.3603	0.3249	4.8087	0.3668	0.4151	0.3911			0.1846	0.2064		0.7228			0.4309	1.1136	1.877
115375434	czcD	Metal Resistance	Cadmium,Cobalt,Zinc		Stigmatella aurantiaca DW4/3-1	superkingdom:Bacteria;phylum:Proteobacteria;class:Deltaproteobacteria;order:Myxococcales;family:Cystobacteraceae;genus:Stigmatella;species:Stigmatella aurantiaca;				0.3711	0.3096		1.988						0.5706			1.2264	1.8293	2.5373	0.883	0.428	0.6131							0.5793	0.7995	1.2024
109454940	sox	Sulphur	Sulphur oxidation		Roseobacter denitrificans OCh 114	superkingdom:Bacteria;phylum:Proteobacteria;class:Alphaproteobacteria;order:Rhodobacterales;family:Rhodobacteraceae;genus:Roseobacter;species:Roseobacter denitrificans;																			0.3476		1.6856
118760123	tfdA	Organic Remediation	Aromatics	Chlorinated aromatics	Sphingomonas wittichii RW1	superkingdom:Bacteria;phylum:Proteobacteria;class:Alphaproteobacteria;order:Sphingomonadales;family:Sphingomonadaceae;genus:Sphingomonas;species:Sphingomonas wittichii;	0.5058	0.6125	0.5995				0.972	0.4998	0.3716	0.4619						0.3205	0.1815		0.2862	0.2952	1.5165							0.2863		0.6149
73748096	ArsC	Metal Resistance	Arsenic		Dehalococcoides sp. CBDB1	superkingdom:Bacteria;phylum:Chloroflexi;class:Dehalococcoidetes;genus:Dehalococcoides;	2.4144	2.0812	2.4813	0.5211	0.5139	0.5428	0.9875	1.677	1.5556	1.7383	0.4193	0.2654	0.46	0.5896	0.6354	0.7709	0.4138	0.495	0.8926	0.1581	3.2196							0.5469	0.859	0.9182
56695895	sox	Sulphur	Sulphur oxidation		Silicibacter pomeroyi DSS-3	superkingdom:Bacteria;phylum:Proteobacteria;class:Alphaproteobacteria;order:Rhodobacterales;family:Rhodobacteraceae;genus:Silicibacter;species:Silicibacter pomeroyi;	0.7587	0.6218	0.8321	0.2336	0.1634	0.3486	0.3122	0.8078	0.7703	0.9881				0.1559	0.1523	0.2097		0.1881	0.6603		1.5406
121554214	linB	Organic Remediation	Pesticides related compound		Verminephrobacter eiseniae EF01-2	superkingdom:Bacteria;phylum:Proteobacteria;class:Betaproteobacteria;order:Burkholderiales;family:Comamonadaceae;genus:Verminephrobacter;species:Verminephrobacter eiseniae;	0.3826	0.3777	0.6226	0.1972	0.1988	0.3266	0.2372	0.6212	0.3439	0.5724				0.1337					0.387		1.8752
87303008	amyA	Carbon cycling	Carbon degradataion	Starch	Synechococcus sp. WH 5701	superkingdom:Bacteria;phylum:Cyanobacteria;order:Chroococcales;genus:Synechococcus;	0.7217	0.502	0.6393				0.3356	0.4289	0.4771					0.1837	0.2208				0.7351		2.0942
113874815	mdlA	Organic Remediation	Aromatics	Aromatic carboxylic acid	Sinorhizobium medicae WSM419	superkingdom:Bacteria;phylum:Proteobacteria;class:Alphaproteobacteria;order:Rhizobiales;family:Rhizobiaceae;genus:Sinorhizobium;species:Sinorhizobium medicae;	0.6483	0.4475	0.5292				2.1657	0.3855	0.4209										2.6863		1.9149
78518710	Xamo	Organic Remediation	Other Hydrocarbons		Bradyrhizobium sp. BTAi1	superkingdom:Bacteria;phylum:Proteobacteria;class:Alphaproteobacteria;order:Rhizobiales;family:Bradyrhizobiaceae;genus:Bradyrhizobium;	2.9646	2.3371	2.5038	0.7457	0.6673	0.8741	0.8853	2.2863	2.3809	2.9037	0.4117	0.2106	0.4107	0.562	0.698	0.694	0.3057	0.5558	2.2452	0.1345	2.2849							0.5735	0.5858	0.8091
19913945	MFS_antibiotic	Antibiotic resistance	transporter		Methanosarcina acetivorans C2A		0.5683	0.6492	0.9354	0.2023		0.2618		1.0277	0.8626	0.7846					0.1705				0.7937		2.5538
110819013	chnB	Organic Remediation	Other Hydrocarbons		Rhodococcus sp. RHA1	superkingdom:Bacteria;phylum:Actinobacteria;class:Actinobacteria;order:Actinomycetales;family:Nocardiaceae;genus:Rhodococcus;													0.3942						0.7912		0.3829
170721510	SMR_antibiotics	Antibiotic resistance	transporter		Pseudomonas putida W619																				0.2345
87135386	mauAB	Organic Remediation	Herbicides related compound		Novosphingobium aromaticivorans DSM 12444	superkingdom:Bacteria;phylum:Proteobacteria;class:Alphaproteobacteria;order:Sphingomonadales;family:Sphingomonadaceae;genus:Novosphingobium;species:Novosphingobium aromaticivorans;	3.2253	3.1108	2.9542	1.053	1.0017	1.1316	2.1071	3.0112	2.6784	2.8688	0.5686	0.662	0.912	1.1915	1.4243	1.6472	0.9056	0.9857	2.8361	0.334	4.4006	0.2853	0.2254		0.1999	0.42	0.4156	0.9601	0.7847	0.8083
91686229	cymA	Organic Remediation	Aromatics	Other aromatics	Burkholderia xenovorans LB400	superkingdom:Bacteria;phylum:Proteobacteria;class:Betaproteobacteria;order:Burkholderiales;family:Burkholderiaceae;genus:Burkholderia;species:Burkholderia xenovorans;		1.128	1.0301		0.2629	0.3604	0.7209	0.7415	0.6982	0.7608	0.172		0.3896	0.3553	0.348	0.5018	0.2247	0.3637	0.6026		3.5668
46392666	pmoA	Carbon cycling	Methane	Methane oxidation	uncultured bacterium	superkingdom:Bacteria;	1.5076	1.606	1.6076	0.3598	0.4296	0.2881	1.1151	1.0469	1.0263	1.1026	0.1877		0.4051	0.3223	0.5486	0.6531	0.2838	0.4166	0.7702		4.1104							0.3553	0.758	0.4429
3006039	phenol_oxidase	Carbon cycling	Carbon degradataion	Lignin	Pleurotus sp. 'Florida'	superkingdom:Eukaryota;kingdom:Fungi;phylum:Basidiomycota;class:Agaricomycetes;order:Agaricales;family:Pleurotaceae;genus:Pleurotus;species:Pleurotus pulmonarius;	3.063	2.6213	2.6383	0.8415	0.7248	0.6729	1.4357	2.106	1.8384	1.6421	0.3491	0.2097	0.6215	0.6155	0.7892	0.9563	0.5189	0.4505	1.7769	0.262	5.0032					0.3773	0.2835	0.6742	0.3503	0.8062
114766240	hmgC	Organic Remediation	Aromatics	Aromatic carboxylic acid	Roseovarius sp. HTCC2601	superkingdom:Bacteria;phylum:Proteobacteria;class:Alphaproteobacteria;order:Rhodobacterales;family:Rhodobacteraceae;genus:Roseovarius;	2.305	1.8387	2.156	0.7892	0.6202	0.9089	1.6873	1.9912	2.1686	2.3414	0.4122	0.3026	0.6776	0.8325	0.7728	0.8791	0.4831	0.5603	2.4592	0.3235	2.2922	0.084		0.1842	0.088		0.1348	0.7572	0.7246	0.8976
121608344	vanA	Carbon cycling	Carbon degradataion	Others	Verminephrobacter eiseniae EF01-2	superkingdom:Bacteria;phylum:Proteobacteria;class:Betaproteobacteria;order:Burkholderiales;family:Comamonadaceae;genus:Verminephrobacter;species:Verminephrobacter eiseniae;	2.1004	2.0482	2.0236	0.6944	0.8123	0.6708	1.1081	1.8439	1.9244	1.7332	0.4552	0.6647	0.7705	0.6846	0.877	1.3106	0.802	0.9818	0.9947		4.299	0.3199	0.2854	0.3819	0.2449	0.4208	0.5971	1.1455	0.916
15614574	BADH	Organic Remediation	Aromatics	Other aromatics	Bacillus halodurans C-125	superkingdom:Bacteria;phylum:Firmicutes;class:Bacilli;order:Bacillales;family:Bacillaceae;genus:Bacillus;species:Bacillus halodurans;																			0.2265		0.9052
113525667	pimF	Organic Remediation	Aromatics	Aromatic carboxylic acid	Ralstonia eutropha H16	superkingdom:Bacteria;phylum:Proteobacteria;class:Betaproteobacteria;order:Burkholderiales;family:Burkholderiaceae;genus:Cupriavidus;species:Cupriavidus necator;	1.6653	1.6586	1.8939	0.5188	0.6119	0.5234	1.3016	1.1943	1.0084	1.0435	0.2986	0.206	0.4669	0.6168	0.5259	0.755	0.4075	0.5012	0.7616	0.21	3.8851
116269653	Arylest	Organic Remediation	Aromatics	Other aromatics	Polynucleobacter sp. QLW-P1DMWA-1	superkingdom:Bacteria;phylum:Proteobacteria;class:Betaproteobacteria;order:Burkholderiales;family:Burkholderiaceae;genus:Polynucleobacter;	0.2173		0.3859					0.4364	0.434	0.5007									0.3427		1.2294
154154796	TerC	Metal Resistance	Tellurium		Parvibaculum lavamentivorans DS-1	superkingdom:Bacteria;phylum:Proteobacteria;class:Alphaproteobacteria;order:Rhizobiales;family:Phyllobacteriaceae;genus:Parvibaculum;species:Parvibaculum lavamentivorans;	0.2944	0.2702	0.4594				0.546						0.3321						0.5232	0.3443	1.5205
115260385	linB	Organic Remediation	Pesticides related compound		Rhizobium leguminosarum bv. viciae 3841	superkingdom:Bacteria;phylum:Proteobacteria;class:Alphaproteobacteria;order:Rhizobiales;family:Rhizobiaceae;genus:Rhizobium;species:Rhizobium leguminosarum;	1.2467	1.4488	1.3167	0.3894	0.4908	0.3728	0.8835	0.8253	0.8322	0.8056	0.2425	0.2514	0.3726	0.398	0.4967	0.5665	0.4003	0.4382	0.9021		3.8381
116269615	gyrB	other category	Phylogenetic marker		Polynucleobacter sp. QLW-P1DMWA-1	superkingdom:Bacteria;phylum:Proteobacteria;class:Betaproteobacteria;order:Burkholderiales;family:Burkholderiaceae;genus:Polynucleobacter;	0.5139	0.5862	0.5846					0.5222	0.3059	0.344									0.3708		1.9738								1.1095	0.8314
152957889	mauAB	Organic Remediation	Herbicides related compound		uncultured bacterium	superkingdom:Bacteria;	0.8075	0.6916	0.8301				0.2577	0.5847	0.4955	0.6392					0.2022				0.5078		2.7169
18461102	phenol_oxidase	Carbon cycling	Carbon degradataion	Lignin	Lentinula edodes	superkingdom:Eukaryota;kingdom:Fungi;phylum:Basidiomycota;class:Agaricomycetes;order:Agaricales;family:Tricholomataceae;genus:Lentinula;	1.8927	1.7136	1.8913		0.3416	0.3313	0.8485	1.721	1.0557	1.1158	0.1146		0.1927	0.2448	0.348	0.4495			1.0558									0.6371		0.6126
1208738	tutFDG	Organic Remediation	Aromatics	BTEX and related aromatics		superkingdom:Bacteria;phylum:Firmicutes;class:Bacilli;order:Lactobacillales;family:Streptococcaceae;genus:Streptococcus;	1.8913	1.9623	2.1916	0.4801	0.575	0.626	1.2006	1.3502	1.4776	1.1322	0.2478	0.1975	0.3641	0.3598	0.4818	0.6438	0.2318	0.3083	1.1299	0.1271	4.9709							0.6531	0.2844	0.4822
151559696	CopA	Metal Resistance	Copper		Ochrobactrum anthropi ATCC 49188	superkingdom:Bacteria;phylum:Proteobacteria;class:Alphaproteobacteria;order:Rhizobiales;family:Brucellaceae;genus:Ochrobactrum;species:Ochrobactrum anthropi;	0.3341		0.27					0.3353	0.2932	0.3631									0.2665		1.1679								0.3211	0.7772
78188264	SMR_antibiotics	Antibiotic resistance	transporter		Chlorobium chlorochromatii CaD3		1.7266	1.7147	1.8442	0.5653	0.449	0.3698	1.1767	1.2771	1.3502	1.0651	0.173	0.2022	0.4641	0.4032	0.3684	0.7031	0.426	0.2777	0.9712	0.3716	4.786							0.6909	0.3083
145590783	proO	Organic Remediation	Aromatics	Other aromatics	Pyrobaculum arsenaticum DSM 13514	superkingdom:Archaea;phylum:Crenarchaeota;class:Thermoprotei;order:Thermoproteales;family:Thermoproteaceae;genus:Pyrobaculum;species:Pyrobaculum arsenaticum;	0.8808	0.7792	0.8167				0.5554	0.6217	0.6194	0.6109	0.1057		0.1822	0.2596	0.3873	0.773	0.1569	0.205	0.4441		1.934
153894158	CopA	Metal Resistance	Copper		Halorubrum lacusprofundi ATCC 49239	superkingdom:Archaea;phylum:Euryarchaeota;class:Halobacteria;order:Halobacteriales;family:Halobacteriaceae;genus:Halorubrum;species:Halorubrum lacusprofundi;	1.2583	1.4551	1.3942	0.2838		0.3191	0.816	0.7873	0.9671	0.9178	0.1051		0.1719	0.2532	0.3521				0.821	0.2671	4.6295					0.3784	0.2247	0.4781		0.6635
84704542	AceB	Carbon cycling	Carbon degradataion	Others	Parvularcula bermudensis HTCC2503		0.9887	0.9505	0.9874				0.5962	0.525	0.5859	0.6598			0.8675	0.2032	0.3072		0.1947		0.4587	0.1588	2.7553
227069625	nirA	Nitrogen	Assimilatory N reduction		uncultured archaeon			0.3204	0.413					0.4834	0.4369	0.4477									0.4386		1.4435
27382379	pimF	Organic Remediation	Aromatics	Aromatic carboxylic acid	Bradyrhizobium japonicum USDA 110	superkingdom:Bacteria;phylum:Proteobacteria;class:Alphaproteobacteria;order:Rhizobiales;family:Bradyrhizobiaceae;genus:Bradyrhizobium;species:Bradyrhizobium japonicum;	0.4095	0.364	0.3953				0.2366	0.2592	0.2406	0.3145							0.1371		0.2242		1.1628
145701525	CopA	Metal Resistance	Copper		Metallosphaera sedula DSM 5348	superkingdom:Archaea;phylum:Crenarchaeota;class:Thermoprotei;order:Sulfolobales;family:Sulfolobaceae;genus:Metallosphaera;species:Metallosphaera sedula;	5.6786	5.8588	5.8695	1.5847	1.5546	1.3348	3.6504	4.7948	3.8341	3.2102	0.5881	0.453	1.0444	1.3157	1.8375	2.3669	0.838	0.8528	3.2161	0.5502					0.1701	0.4719		1.2608	0.7549	1.3875
118762970	vanA	Carbon cycling	Carbon degradataion	Others	Sphingomonas wittichii RW1	superkingdom:Bacteria;phylum:Proteobacteria;class:Alphaproteobacteria;order:Sphingomonadales;family:Sphingomonadaceae;genus:Sphingomonas;species:Sphingomonas wittichii;	3.4858	3.5816	3.6841	1.5007	1.7375	1.8096	2.7146	2.5281	2.7573	2.831	1.0508	1.3792	1.4619	1.6019	1.7788	2.6626	1.6324	1.9219	2.215	0.5877	3.8293	0.6257	0.492	0.7966	0.4083	0.6851	0.7851	1.268	1.2588	1.0987
110635268	mdlC	Organic Remediation	Aromatics	Aromatic carboxylic acid	Mesorhizobium sp. BNC1	superkingdom:Bacteria;phylum:Proteobacteria;class:Alphaproteobacteria;order:Rhizobiales;family:Phyllobacteriaceae;genus:Mesorhizobium;	5.3026	4.0068	4.5007	2.0706	1.9407	3.6667	4.9517	5.0514	4.771	4.872	2.4195	2.5579	2.9103	2.7677	2.9573	2.942	2.2259	2.368	3.5529	1.0045	2.1879	0.6824	0.5232	1.2077	0.5832	1.5768	0.7047	1.2949		1.8184
94554094	CopA	Metal Resistance	Copper		Deinococcus geothermalis DSM 11300	superkingdom:Bacteria;phylum:Deinococcus-Thermus;class:Deinococci;order:Deinococcales;family:Deinococcaceae;genus:Deinococcus;species:Deinococcus geothermalis;	2.1954	1.8824	2.0529	0.4633	0.5714	0.4721	1.0385	1.4007	1.5916	1.6475	0.2957	0.2088	0.4103	0.5492	0.6561	0.7632	0.3694	0.5413	1.4114	0.2308	3.6533					0.6473	0.2637	0.4549		0.8153
77685714	FTHFS	Carbon cycling	Acetogenesis		Alkaliphilus metalliredigenes QYMF	superkingdom:Bacteria;phylum:Firmicutes;class:Clostridia;order:Clostridiales;family:Clostridiaceae;genus:Alkaliphilus;species:Alkaliphilus metalliredigens;	0.3707	0.3218	0.3736					0.223	0.3931	0.2945			1.1601	0.1601				0.9295	0.4013		1.3465				0.1368	0.3063
84778289	dsrA	Sulphur	sulfite reductase		uncultured sulfate-reducing bacterium	superkingdom:Bacteria;	0.337	0.4149	0.4484					0.5618	0.5317	0.4298									0.4157		1.3713
157911536	AceB	Carbon cycling	Carbon degradataion	Others	Dinoroseobacter shibae DFL 12		1.7017	1.5238	1.9421	0.5792	0.594	0.6005	1.2544	1.0984	1.0478	1.3036	0.2732	0.3975	0.3864	0.5423	0.6317	0.9739	0.443	0.4936	1.0588	0.223	4.595							0.363	0.3935
87135588	amyA	Carbon cycling	Carbon degradataion	Starch	Novosphingobium aromaticivorans DSM 12444	superkingdom:Bacteria;phylum:Proteobacteria;class:Alphaproteobacteria;order:Sphingomonadales;family:Sphingomonadaceae;genus:Novosphingobium;species:Novosphingobium aromaticivorans;	1.6935	1.2451	1.4419	0.3849	0.2848	0.4179	1.0552	1.0784	1.0338	1.4899	0.2196	0.2452	0.298	0.4077	0.5499	0.5428	0.31	0.261	1.2386	0.176	2.4557							0.3066	1.1542	0.6311
71833794	gyrB	other category	Phylogenetic marker		Helicobacter pametensis	superkingdom:Bacteria;phylum:Proteobacteria;class:Epsilonproteobacteria;order:Campylobacterales;family:Helicobacteraceae;genus:Helicobacter;	0.1963	0.1754	0.2795						0.4408	0.5575									0.3669		1.47					0.4149	0.2797	0.234	0.5361	0.8588
111614726	bclA	Organic Remediation	Aromatics	Aromatic carboxylic acid	Verminephrobacter eiseniae EF01-2	superkingdom:Bacteria;phylum:Proteobacteria;class:Betaproteobacteria;order:Burkholderiales;family:Comamonadaceae;genus:Verminephrobacter;species:Verminephrobacter eiseniae;	1.093	1.0494	1.2095	0.2572	0.3755	0.2698	0.9376	0.8977	0.8349	1.0579			0.2462	0.3454	0.8532	0.4395	0.2905	0.2842	0.9165	0.1819	4.0359							0.7351	0.6632	0.8991
77686324	nifH	Nitrogen	Nitrogen fixation		Alkaliphilus metalliredigenes QYMF	superkingdom:Bacteria;phylum:Firmicutes;class:Clostridia;order:Clostridiales;family:Clostridiaceae;genus:Alkaliphilus;species:Alkaliphilus metalliredigens;	2.2721	1.862	1.8634	0.5111	0.4502	0.5729	1.1804	1.5772	1.4527	1.7318	0.3427	0.3422	0.5004	0.6069	0.8115	0.8524	0.3084	0.4859	1.5904	0.2	3.4109							0.3814		0.8299
46196366	GCoADH	Organic Remediation	Aromatics	Aromatic carboxylic acid	Thermus thermophilus HB27	superkingdom:Bacteria;phylum:Deinococcus-Thermus;class:Deinococci;order:Thermales;family:Thermaceae;genus:Thermus;species:Thermus thermophilus;	0.3872	0.324	0.3781				0.4714	0.2131	0.3554	0.2511				0.1531		0.1894			0.2443		0.9789
157371265	akbF	Organic Remediation	Aromatics	BTEX and related aromatics	Serratia proteamaculans 568	superkingdom:Bacteria;phylum:Proteobacteria;class:Gammaproteobacteria;order:Enterobacteriales;family:Enterobacteriaceae;genus:Serratia;species:Serratia proteamaculans;	1.5774	1.2269	1.2605	0.5707	0.4084	0.5715	1.1225	0.92	1.0054	1.0872	0.2511	0.6512	0.3523	0.3815	0.4549	0.6359	0.6808	0.3344	1.1559	0.1908	2.8399							0.2459	0.3261
110283054	CopA	Metal Resistance	Copper		Mesorhizobium sp. BNC1	superkingdom:Bacteria;phylum:Proteobacteria;class:Alphaproteobacteria;order:Rhizobiales;family:Phyllobacteriaceae;genus:Mesorhizobium;	0.6986	0.8167	0.7504	0.2999		0.318	0.5079	0.5261	0.5298	0.6552	0.1182		0.187	0.2432	0.2687	0.327			0.7668		2.5018								0.6082	0.7088
29466080	norB	Nitrogen	Denitrification		uncultured bacterium	superkingdom:Bacteria;	0.543	0.3111	0.5117					0.6288	0.5556	0.6045									0.4124		1.8475								0.2522	0.4039
140713933	nasA	Nitrogen	Assimilatory N reduction		uncultured marine bacterium	superkingdom:Bacteria;	2.2396	2.0135	2.8055	0.784	1.0135	0.864	0.8515	3.5882	3.776	3.2694	0.3553			0.6225	0.6203	0.5324	0.202	0.7632	2.7177		4.5142							1.4924	1.17	1.6405
iegAssA6	AssA	Carbon cycling	Carbon degradataion	Others			2.5269	1.8092	2.0327	0.5006	0.4691	0.3905	1.2529	1.6948	1.5605	1.5585	0.29		0.3727	0.5151	0.7221	0.7631	0.4219	0.3797	0.7631	0.1867
90954587	dsrA	Sulphur	sulfite reductase		uncultured sulfate-reducing bacterium	superkingdom:Bacteria;	1.3767	1.3107	1.5857	0.4416	0.3808	0.5373	1.0155	1.0681	0.9697	1.1957	0.3403	0.2792	0.2966	2.0594	0.5365	0.6612	0.3878	0.4194	0.9767	0.2583	4.1317							0.3969	1.0028	0.617
112280450	nifH	Nitrogen	Nitrogen fixation		uncultured bacterium	superkingdom:Bacteria;	1.915	1.5027	1.7978	0.4456	0.49	0.3633	0.8252	1.2718	1.0915	1.2819	0.2484		0.4201	0.4053	0.5387	0.5256	0.324	0.4062	1.0675	0.2723	4.5255					0.2481	0.2695	0.4272		0.7979
89033282	mer	Metal Resistance	Mercury		Escherichia coli	superkingdom:Bacteria;phylum:Proteobacteria;class:Gammaproteobacteria;order:Enterobacteriales;family:Enterobacteriaceae;genus:Escherichia;																			0.2668										0.8329	0.4849
67933455	CODH	Carbon cycling	Carbon fixation		Solibacter usitatus Ellin6076	superkingdom:Bacteria;phylum:Acidobacteria;class:Solibacteres;order:Solibacterales;family:Solibacteraceae;genus:Solibacter;species:Solibacter usitatus;	2.7308	2.6783	2.661	0.9592	0.8063	0.9643	1.9978	2.1056	1.9461	1.9778	0.5493	0.476	0.9166	0.8634	1.0004	1.4206	0.8056	0.8024	1.7315	0.3471	4.163				0.1288	0.4497	0.3755	0.9216	2.7834	0.8699
146313536	TerC	Metal Resistance	Tellurium		Enterobacter sp. 638	superkingdom:Bacteria;phylum:Proteobacteria;class:Gammaproteobacteria;order:Enterobacteriales;family:Enterobacteriaceae;genus:Enterobacter;	6.4185	8.2488	7.2156	3.2612	2.3405	2.3684	5.324	6.3573	4.9174	4.9161	0.7559	0.6441	2.1424	2.6987	3.5178	4.7179	1.1095		5.9161	1.2296					0.2845	1.1608	0.749	2.1344	1.28	3.8473
126716867	PhaB	Organic Remediation	Aromatics	Aromatic carboxylic acid	Roseobacter sp. CCS2	superkingdom:Bacteria;phylum:Proteobacteria;class:Alphaproteobacteria;order:Rhodobacterales;family:Rhodobacteraceae;genus:Roseobacter;	0.4126	0.5203	0.4423										0.1098						0.3547		1.269
91202321	czcC	Metal Resistance	Cadmium,Cobalt,Zinc		Candidatus Kuenenia stuttgartiensis	superkingdom:Bacteria;phylum:Planctomycetes;class:Planctomycetacia;order:Planctomycetales;genus:Candidatus Kuenenia;							0.5382	0.3433	0.2806										0.2877		0.8024
82741452	FTHFS	Carbon cycling	Acetogenesis		Shewanella sp. W3-18-1	superkingdom:Bacteria;phylum:Proteobacteria;class:Gammaproteobacteria;order:Alteromonadales;family:Shewanellaceae;genus:Shewanella;	0.506		0.2863						0.2448	0.3619						0.2038			0.2116		1.4697					0.3064	0.1795		1.4454	0.6032
38427030	narG	Nitrogen	Denitrification		uncultured bacterium	superkingdom:Bacteria;	2.4045	2.2843	2.6106	0.9458	0.7039	0.7717	1.3771	2.3417	2.3449	2.9593	0.4189		0.6801	0.9074	0.77	0.7813	0.3838	0.7455	1.7704	0.3925	4.3054							1.3377	0.9835	1.5993
77386754	CopA	Metal Resistance	Copper		Rhodobacter sphaeroides 2.4.1	superkingdom:Bacteria;phylum:Proteobacteria;class:Alphaproteobacteria;order:Rhodobacterales;family:Rhodobacteraceae;genus:Rhodobacter;species:Rhodobacter sphaeroides;	0.6777	0.6013	0.5451	0.165	0.1832		0.4786	0.2867	0.3175	0.584	0.1452		0.1525	0.2427	0.202	0.3293	0.1524	0.1508	0.3658		2.4969							0.2214	0.2799
86565791	Xamo	Organic Remediation	Other Hydrocarbons		Frankia sp. CcI3	superkingdom:Bacteria;phylum:Actinobacteria;class:Actinobacteria;order:Actinomycetales;family:Frankiaceae;genus:Frankia;	1.4177	1.2714	1.6886	0.4796	0.4948	0.5586	1.0594	0.8445	0.8292	1.0574	0.2133	0.2508	0.4552	0.4063	0.4666	0.6904	0.4695	0.3806	0.6509	0.1992	4.1011
145960495	endochitinase	Carbon cycling	Carbon degradataion	Chitin	Vibrionales bacterium SWAT-3	superkingdom:Bacteria;phylum:Proteobacteria;class:Gammaproteobacteria;order:Vibrionales;									0.282	0.271									0.2408		1.186
119898223	pimF	Organic Remediation	Aromatics	Aromatic carboxylic acid	Azoarcus sp. BH72	superkingdom:Bacteria;phylum:Proteobacteria;class:Betaproteobacteria;order:Rhodocyclales;family:Rhodocyclaceae;genus:Azoarcus;															0.26				0.9031
27530062	gyrB	other category	Phylogenetic marker		Legionella pneumophila subsp. fraseri	superkingdom:Bacteria;phylum:Proteobacteria;class:Gammaproteobacteria;order:Legionellales;family:Legionellaceae;genus:Legionella;species:Legionella pneumophila;	1.6835	1.556	1.668	0.3654	0.408	0.5509	1.0996	1.191	1.3122	1.244	0.2904	0.1807	0.4209	0.4508	0.5976	0.6414	0.2922	0.4494	1.2809	0.1692	3.4227					0.464	0.2648	0.6413	0.5029	1.1731
150400987	trzA	Organic Remediation	Herbicides related compound		Methanococcus aeolicus Nankai-3	superkingdom:Archaea;phylum:Euryarchaeota;class:Methanococci;order:Methanococcales;family:Methanococcaceae;genus:Methanococcus;species:Methanococcus aeolicus;	0.938	0.9324	1.1921	0.5241	0.3002	0.4111		1.1937	1.1586	1.248	0.2073		0.1577					0.3552	0.9565		2.6565
556331	mauAB	Organic Remediation	Herbicides related compound			superkingdom:Bacteria;phylum:Proteobacteria;class:Betaproteobacteria;order:Methylophilales;family:Methylophilaceae;genus:Methylophilus;	2.0651	1.8638	2.0307	0.6302	0.4345	0.5484	1.2324	1.2522	1.2062	1.4975	0.2546		0.6017	0.5847	0.8579	0.7942	0.4018	0.3924	1.4737	0.2892	3.4052				0.1142	0.2882		0.3346		0.3807
169762006	AceB	Carbon cycling	Carbon degradataion	Others	Pseudomonas putida W619		0.4779	0.5028	0.4052				0.3666	0.3002	0.2187	0.2867									0.2058		1.2553
71838962	czcA	Metal Resistance	Cadmium,Cobalt,Zinc		Pelobacter propionicus DSM 2379	superkingdom:Bacteria;phylum:Proteobacteria;class:Deltaproteobacteria;order:Desulfuromonadales;family:Pelobacteraceae;genus:Pelobacter;species:Pelobacter propionicus;	0.5038	0.4604	0.4952					0.3703	0.3233	0.553									0.3189		1.9146								1.3069	0.8041
156976591	PhaB	Organic Remediation	Aromatics	Aromatic carboxylic acid	Vibrio harveyi ATCC BAA-1116	superkingdom:Bacteria;phylum:Proteobacteria;class:Gammaproteobacteria;order:Vibrionales;family:Vibrionaceae;genus:Vibrio;species:Vibrio harveyi;																			0.2825
72123437	silC	Metal Resistance	Silver		Ralstonia eutropha JMP134	superkingdom:Bacteria;phylum:Proteobacteria;class:Betaproteobacteria;order:Burkholderiales;family:Burkholderiaceae;genus:Cupriavidus;species:Cupriavidus necator;																			0.4828		1.1917
88708804	pcc	Carbon cycling	Carbon fixation		Flavobacteriales bacterium HTCC2170	superkingdom:Bacteria;phylum:Bacteroidetes;class:Flavobacteria;order:Flavobacteriales;	2.3596	1.9533	2.4917		0.7595	0.7224	1.334	1.3702	1.4504	1.4241	0.4114	0.4931	0.687	0.6958	0.8024	1.0208	0.6124	0.6947	1.1371	0.2235	5.2941	0.2822	0.3451	0.2837	0.1359		0.5473	1.043	1.3864	0.855
558805	mauAB	Organic Remediation	Herbicides related compound			superkingdom:Bacteria;phylum:Proteobacteria;class:Alphaproteobacteria;order:Rhodobacterales;family:Rhodobacteraceae;genus:Paracoccus;	0.5453	0.435	0.6203				0.4349	0.8689	0.6768	0.6694					0.2177				0.7732	0.222	2.5636
148836401	ChrA	Metal Resistance	Chromium		Vibrio shilonii AK1	superkingdom:Bacteria;phylum:Proteobacteria;class:Gammaproteobacteria;order:Vibrionales;family:Vibrionaceae;genus:Vibrio;species:Vibrio shilonii;							0.216	0.4812	0.4375										1.4691		2.7998							0.6863		0.9775
87281062	nirK	Nitrogen	Denitrification		uncultured bacterium	superkingdom:Bacteria;	1.451	1.1753	1.3424	0.4475	0.3492	0.3171	0.8077	0.8146	0.8966	0.9754	0.2396		0.3623	0.4077	0.5612	0.6237	0.3799	0.5319	0.8384		3.0386				0.0823		0.2134	0.4011	0.9556	1.3186
119714112	mmoX	Carbon cycling	Methane	Methane oxidation	Nocardioides sp. JS614	superkingdom:Bacteria;phylum:Actinobacteria;class:Actinobacteria;order:Actinomycetales;family:Nocardioidaceae;genus:Nocardioides;	1.253	1.1231	1.321	0.3873	0.3406	0.258	0.5842	0.7823	0.7649	0.7722	0.2075	0.2267	0.2512	0.3174	0.3369	0.5107	0.3292	0.3503	0.694		3.6003							0.3605	0.6304
76577376	nirS	Nitrogen	Denitrification		uncultured bacterium	superkingdom:Bacteria;	0.3704	0.2238											0.1781						0.2503		0.9979
15212230	ara	Carbon cycling	Carbon degradataion	Hemicellulose	Cellvibrio japonicus	superkingdom:Bacteria;phylum:Proteobacteria;class:Gammaproteobacteria;order:Pseudomonadales;family:Pseudomonadaceae;genus:Cellvibrio;																	0.1115		0.2494							0.3603	0.2239
119713673	linB	Organic Remediation	Pesticides related compound		uncultured marine bacterium EB0_39H12	superkingdom:Bacteria;																			0.5875
21954801	ChrA	Metal Resistance	Chromium		Synechococcus elongatus PCC 7942	superkingdom:Bacteria;phylum:Cyanobacteria;order:Chroococcales;genus:Synechococcus;species:Synechococcus elongatus;	2.087	1.7884	1.9414	0.5872	0.3736	0.6052	1.3024	1.3702	1.303	1.5042	0.3464	0.3265	0.4727	0.5207	0.6249	0.7884	0.3855	0.4924	1.5371	0.2335	3.317		0.116	0.1692	0.144	0.329	0.2342	0.6102	0.6262	1.0143
118758098	pcaG	Organic Remediation	Aromatics	Other aromatics	Sphingomonas wittichii RW1	superkingdom:Bacteria;phylum:Proteobacteria;class:Alphaproteobacteria;order:Sphingomonadales;family:Sphingomonadaceae;genus:Sphingomonas;species:Sphingomonas wittichii;	3.0473	2.9116	3.1026	0.7759	0.8219	0.7081	1.674	1.5147	1.9454	1.8609	0.3866	0.397	0.6514	0.6387	0.9548	1.1726	0.4757	0.6938	1.4743	0.244	4.7518	0.1942	0.2225		0.2227	0.3204	0.3314	0.7362	0.6876
119406206	BpH	Organic Remediation	Aromatics	Aromatic carboxylic acid	Neosartorya fischeri NRRL 181	superkingdom:Eukaryota;kingdom:Fungi;phylum:Ascomycota;class:Eurotiomycetes;order:Eurotiales;family:Trichocomaceae;genus:Neosartorya;species:Neosartorya fischeri;	0.5997	0.6479	0.6288					0.6106	0.6737	0.6232									0.4528		1.2991
218758227	AceB	Carbon cycling	Carbon degradataion	Others	Desulfovibrio vulgaris str. 'Miyazaki F'		0.5787	0.3977	0.6736				1.0287	0.4507	0.4371	0.3896			0.1943		0.2183	0.6464			1.3097	0.217	1.8396				2.2884	4.8736	4.4095
94471203	narG	Nitrogen	Denitrification		uncultured bacterium	superkingdom:Bacteria;	1.0234	1.0466	1.0729	0.2609	0.2497	0.2773	0.4927	0.6834	0.5632	0.7038			0.1565		0.2471	0.3752	0.4663		0.4379		3.4552
27381270	atzB	Organic Remediation	Herbicides related compound		Bradyrhizobium japonicum USDA 110	superkingdom:Bacteria;phylum:Proteobacteria;class:Alphaproteobacteria;order:Rhizobiales;family:Bradyrhizobiaceae;genus:Bradyrhizobium;species:Bradyrhizobium japonicum;	0.4851	0.4908	0.4352				0.482	0.3989	0.2914	0.4223				0.1915	0.2125				0.2812		1.4946
48995725	nifH	Nitrogen	Nitrogen fixation		uncultured bacterium	superkingdom:Bacteria;	5.3723	4.4901	4.671	2.2587	1.6889	2.1918	3.7331	3.8498	3.7669	4.8845	1.4515	1.4992	2.0502	2.3436	2.2302	3.2675	1.9911	2.2217	3.5816	0.7147	3.1719	0.6571	0.5839	0.949	0.4487	0.9828	0.8553	1.4458	1.6281	1.7527
120607101	CopA	Metal Resistance	Copper		Acidovorax sp. JS42	superkingdom:Bacteria;phylum:Proteobacteria;class:Betaproteobacteria;order:Burkholderiales;family:Comamonadaceae;genus:Acidovorax;	0.7894	0.739	0.7955				0.4882	0.6074	0.4136	0.609			0.2227	0.1923	0.1973				0.4002		3.2283							0.23	0.2977
88701127	mauAB	Organic Remediation	Herbicides related compound		Congregibacter litoralis KT71	superkingdom:Bacteria;phylum:Proteobacteria;class:Gammaproteobacteria;genus:Congregibacter;species:Congregibacter litoralis;	1.5419	1.3075	1.7209	0.4756	0.4861	0.3584	1.5895	0.9426	0.9227	1.0893	0.2914	0.2296	0.4262	0.5526	0.6794	1.363	0.3702	0.5501	0.8618	0.3434	3.1984				0.0844	0.2894		0.2553		0.7039
99083061	nifH	Nitrogen	Nitrogen fixation		uncultured bacterium	superkingdom:Bacteria;	0.917	0.874	0.9461				0.6403	0.6219	0.5266	0.6104			0.2638	0.2062	0.2823	0.3638			0.5287		3.3445
86605319	ureC	Nitrogen	Ammonification		Synechococcus sp. JA-3-3Ab	superkingdom:Bacteria;phylum:Cyanobacteria;order:Chroococcales;genus:Synechococcus;	1.0428	0.902	1.0926				0.3688	0.556	0.5602	0.6309	0.125		0.1751					0.232	0.544		3.4912
121716444	BpH	Organic Remediation	Aromatics	Aromatic carboxylic acid	Aspergillus clavatus NRRL 1	superkingdom:Eukaryota;kingdom:Fungi;phylum:Ascomycota;class:Eurotiomycetes;order:Eurotiales;family:Trichocomaceae;genus:Aspergillus;species:Aspergillus clavatus;	1.2912	1.1173	1.2591				1.0286	1.2762	0.8452	0.8239			0.1906	0.2249	0.3104				0.6197	0.2117	4.6878
57641944	czcD	Metal Resistance	Cadmium,Cobalt,Zinc		Thermococcus kodakarensis KOD1	superkingdom:Archaea;phylum:Euryarchaeota;class:Thermococci;order:Thermococcales;family:Thermococcaceae;genus:Thermococcus;species:Thermococcus kodakarensis;	2.2131	2.1196	2.2991	0.7134	0.7269	0.8048	1.0461	1.7691	1.7066	1.7155	0.4098	0.4668	0.6403	0.6176	0.8247	0.9719	0.5565	0.7109	1.2083		4.4025	0.1988	0.1597	0.2902	0.114	0.4366		0.9844	0.7844
90954635	dsrA	Sulphur	sulfite reductase		uncultured sulfate-reducing bacterium	superkingdom:Bacteria;	0.8001	0.7288	0.7819	0.2484	0.2711	0.3031	2.014	0.5298	0.7003	0.532		0.1145	0.1375	0.2359	0.3475	0.4645	0.4056	0.1294	0.5111	0.2242	2.4301							0.3736		0.7011
115607477	alkB	Organic Remediation	Other Hydrocarbons		uncultured bacterium	superkingdom:Bacteria;	0.7126		0.3787				0.3649	0.2253	0.2483	0.3631				0.0869			0.162		0.2496		1.6314							0.3386	0.6098	0.7814
90954569	dsrA	Sulphur	sulfite reductase		uncultured sulfate-reducing bacterium	superkingdom:Bacteria;	0.2894	0.3109	0.3137				0.8598	0.3269		0.3392	0.1178				0.1544				0.3527	0.2076	1.8857							1.0205	0.9961	0.6017
116610035	GCoADH	Organic Remediation	Aromatics	Aromatic carboxylic acid	Arthrobacter sp. FB24	superkingdom:Bacteria;phylum:Actinobacteria;class:Actinobacteria;order:Actinomycetales;family:Micrococcaceae;genus:Arthrobacter;																			1.4839
118034829	pcc	Carbon cycling	Carbon fixation		Burkholderia phymatum STM815	superkingdom:Bacteria;phylum:Proteobacteria;class:Betaproteobacteria;order:Burkholderiales;family:Burkholderiaceae;genus:Burkholderia;species:Burkholderia phymatum;																			0.4287		0.5477
85707406	CopA	Metal Resistance	Copper		Roseovarius sp. 217	superkingdom:Bacteria;phylum:Proteobacteria;class:Alphaproteobacteria;order:Rhodobacterales;family:Rhodobacteraceae;genus:Roseovarius;	1.6077	1.34	1.3188	0.3766	0.3665	0.3797	0.8192	0.8989	0.7856	1.0008	0.251		0.386	0.4612	0.4191	0.6993	0.2878		0.9579		4.3242							0.5908	0.4811
111615430	ZntA	Metal Resistance	Zinc		Verminephrobacter eiseniae EF01-2	superkingdom:Bacteria;phylum:Proteobacteria;class:Betaproteobacteria;order:Burkholderiales;family:Comamonadaceae;genus:Verminephrobacter;species:Verminephrobacter eiseniae;	1.1209	0.9806	1.0312	0.3449	0.2628	0.3725	0.7678	0.6968	0.6641	0.8569	0.1988		0.2858	0.3538	0.388	0.439	0.2842	0.3045	0.7423	0.157	2.7015							0.2965	1.2929	0.7259
1004220	cytochrome	Energy process	Energy process		Candida apicola	superkingdom:Eukaryota;kingdom:Fungi;phylum:Ascomycota;class:Saccharomycetes;order:Saccharomycetales;genus:Candida;				0.449	0.5206	0.6402							0.2273	0.5702				1.6637	0.3825	0.1482	0.2438
205372462	AceB	Carbon cycling	Carbon degradataion	Others	Bacillus coahuilensis m4-4									0.3188	0.3002										0.2972		0.8932
13872675	alkB	Organic Remediation	Other Hydrocarbons		Prauserella rugosa	superkingdom:Bacteria;phylum:Actinobacteria;class:Actinobacteria;order:Actinomycetales;family:Pseudonocardiaceae;genus:Prauserella;							2.6839								0.2108	0.255	3.2802	0.7783	0.2037	0.4084	1.3273							0.5479		0.3463
166862456	SMR_antibiotics	Antibiotic resistance	transporter		Pseudomonas putida GB-1		2.5569	2.2612	2.4183	0.5305	0.5893	0.5647	1.63	2.2755	2.0067	1.6449	0.2612	0.1848	0.7198	0.6597	0.6856	1.0465	0.7923	0.5606	2.2091	1.1651	5.0358
83575217	CODH	Carbon cycling	Carbon fixation		Rhodospirillum rubrum ATCC 11170	superkingdom:Bacteria;phylum:Proteobacteria;class:Alphaproteobacteria;order:Rhodospirillales;family:Rhodospirillaceae;genus:Rhodospirillum;species:Rhodospirillum rubrum;	0.8539	0.6983	0.9819	0.2571		0.2362	0.8245	0.5837	0.5753	0.7261	0.203		0.2678	0.3153	0.3658	0.4607	0.355		0.5231		2.7298							0.3292	2.1506	0.6904
2588997	exaA	Organic Remediation	Chlorinated solvents		Hyphomicrobium methylovorum	superkingdom:Bacteria;phylum:Proteobacteria;class:Alphaproteobacteria;order:Rhizobiales;family:Hyphomicrobiaceae;genus:Hyphomicrobium;	0.603	0.6986	0.7027				0.5509	1.0521	0.8569	0.7546	0.1406						0.2097	0.3204	0.6622		1.9413
116743212	dsrA	Sulphur	sulfite reductase		uncultured sulfate-reducing bacterium	superkingdom:Bacteria;	2.0471	1.9714	1.5806	0.4201	0.2756	0.48	0.8301	1.4511	1.3746	1.572	0.3153	0.1854	0.3505	0.4895	0.5201	0.6268	0.2094	0.3454	1.9611	0.242	2.9455							0.7065		0.7271
35210331	gyrB	other category	Phylogenetic marker		Alicyclobacillus sp. DSM 11984	superkingdom:Bacteria;phylum:Firmicutes;class:Bacilli;order:Bacillales;family:Alicyclobacillaceae;genus:Alicyclobacillus;																			0.2401										0.3841	0.5168
71740575	CopA	Metal Resistance	Copper		Pelobacter propionicus DSM 2379	superkingdom:Bacteria;phylum:Proteobacteria;class:Deltaproteobacteria;order:Desulfuromonadales;family:Pelobacteraceae;genus:Pelobacter;species:Pelobacter propionicus;	0.9522	1.098	0.9656				0.5225	0.7044	0.6283	0.7415			0.1629	0.2628	0.2254	0.3806		0.2333	0.4844		3.6827							0.4964	0.8668
4633560	nosZ	Nitrogen	Denitrification		uncultured bacterium 696W	superkingdom:Bacteria;							0.808												0.7078	0.538
218751178	CODH	Carbon cycling	Carbon fixation		uncultured bacterium		3.3034	3.2778	3.7135	1.0603	1.1427	0.9212	1.0322	4.2748	3.8685	3.9337	0.534		0.5208	0.7268	0.9124	0.657	0.2021	0.7586	3.0319		4.5114							1.0981	0.7954	0.9388
91204897	TerC	Metal Resistance	Tellurium		Rickettsia bellii RML369-C	superkingdom:Bacteria;phylum:Proteobacteria;class:Alphaproteobacteria;order:Rickettsiales;family:Rickettsiaceae;genus:Rickettsia;species:Rickettsia bellii;	4.5099	4.6643	5.4696	1.4057	1.443	1.5392	1.3797	5.7028	5.8739	5.6892	0.6733		0.5651	1.0817	1.1591	0.974	0.3697	1.4294	4.7817		3.534					0.5162	0.4743	2.2049	2.0581	2.3518
68562736	FTHFS	Carbon cycling	Acetogenesis		Rubrobacter xylanophilus DSM 9941	superkingdom:Bacteria;phylum:Actinobacteria;class:Actinobacteria;order:Rubrobacterales;family:Rubrobacteraceae;genus:Rubrobacter;species:Rubrobacter xylanophilus;	1.1253	1.196	1.1414				0.502	0.6221	0.6265	1.0427	0.1162		0.1654	0.2192	0.3338	0.3458	0.1588		0.7864		3.7363							0.7854	0.9808	0.7321
119896295	gyrB	other category	Phylogenetic marker		Azoarcus sp. BH72	superkingdom:Bacteria;phylum:Proteobacteria;class:Betaproteobacteria;order:Rhodocyclales;family:Rhodocyclaceae;genus:Azoarcus;	0.4822	0.4668	0.5083				0.2243	0.6823	0.6041	0.8398									0.7184		2.8478							0.601	0.3884	0.7125
10956961	benD	Organic Remediation	Aromatics	Aromatic carboxylic acid	Novosphingobium aromaticivorans	superkingdom:Bacteria;phylum:Proteobacteria;class:Alphaproteobacteria;order:Sphingomonadales;family:Sphingomonadaceae;genus:Novosphingobium;	0.8635	0.7242	0.7162				0.4807	0.575	0.5602	0.4861			0.7352	0.3845	0.2151	0.2801	0.2196		0.4415		1.8562
71383860	nasA	Nitrogen	Assimilatory N reduction		uncultured bacterium	superkingdom:Bacteria;	1.2269	1.1058	1.4647	0.2642	0.3658	0.4252	0.8176	0.8835	0.7981	0.9647	0.1882		0.379	0.4296	0.5215	0.6671	0.3499	0.4288	0.7375		3.5504							0.4143	0.5838	0.8157
95133480	nrfA	Nitrogen	Dissimilatory N reduction		Desulfuromonas acetoxidans DSM 684	superkingdom:Bacteria;phylum:Proteobacteria;class:Deltaproteobacteria;order:Desulfuromonadales;family:Desulfuromonadaceae;genus:Desulfuromonas;species:Desulfuromonas acetoxidans;							0.6899											0.8664	2.3758		0.3504
89096032	AceB	Carbon cycling	Carbon degradataion	Others	Bacillus sp. NRRL B-14911		0.3585	0.2548	0.3243					0.4059	0.482	0.5261							0.6912		0.4679		2.8858
126635893	dsrB	Sulphur	sulfite reductase		uncultured sulfate-reducing bacterium	superkingdom:Bacteria;																			0.7169
116626755	mdlA	Organic Remediation	Aromatics	Aromatic carboxylic acid	Solibacter usitatus Ellin6076	superkingdom:Bacteria;phylum:Acidobacteria;class:Solibacteres;order:Solibacterales;family:Solibacteraceae;genus:Solibacter;species:Solibacter usitatus;	0.259	0.3811	0.3536				0.7927	0.2808		0.3819			0.201					0.1706	0.2886		1.4017
50085095	TerZ	Metal Resistance	Tellurium		Acinetobacter sp. ADP1	superkingdom:Bacteria;phylum:Proteobacteria;class:Gammaproteobacteria;order:Pseudomonadales;family:Moraxellaceae;genus:Acinetobacter;	0.6576	0.4874	0.5784				0.2253	0.4743	0.5004										0.4499	0.2168	2.4417							0.475		0.3539
154351471	B_lactamase_B	Antibiotic resistance	Beta-lactamases?		Bacillus amyloliquefaciens FZB42		1.5143	1.6841	1.6125	0.6607	0.6046	0.7741	1.45	2.0075	1.354	1.2939	0.1499					0.5715	0.1763		0.8632	0.2887	0.7582							0.5789		0.9619
118439326	B_lactamase_A	Antibiotic resistance	Beta-lactamases?		Stappia aggregata IAM 12614		0.6387	0.7181	0.7306		0.2714	0.4647	0.3781	0.9567	0.8876	0.7277									0.5598		1.8807
121715065	endochitinase	Carbon cycling	Carbon degradataion	Chitin	Aspergillus clavatus NRRL 1	superkingdom:Eukaryota;kingdom:Fungi;phylum:Ascomycota;class:Eurotiomycetes;order:Eurotiales;family:Trichocomaceae;genus:Aspergillus;species:Aspergillus clavatus;	0.8052	0.71	0.7614				2.2065	0.7408	0.9359	0.7216	0.1886	0.4203	1.6049	0.2624	0.4507	2.3139	0.7773	0.2957	0.8617	0.7139	2.2269							1.0942	0.6746
109454943	sox	Sulphur	Sulphur oxidation		Roseobacter denitrificans OCh 114	superkingdom:Bacteria;phylum:Proteobacteria;class:Alphaproteobacteria;order:Rhodobacterales;family:Rhodobacteraceae;genus:Roseobacter;species:Roseobacter denitrificans;	0.9724	0.7101	0.8319	0.2089	0.1444	0.2307	0.6483	0.7445	0.6273	0.7614	0.1		0.2488	0.3106	0.3836	0.3706	0.212	0.1781	0.6111		2.0849
76667400	nifH	Nitrogen	Nitrogen fixation		uncultured nitrogen-fixing bacterium	superkingdom:Bacteria;	1.2871	1.2747	1.2122	0.3511	0.3318	0.3753	0.9525	0.9023	0.7914	1.1064	0.2887	0.1724	0.3596	0.4285	0.4723	0.6012	0.3322	0.279	0.8364		3.105							0.35	0.5633	0.7254
58254610	Al	Metal Resistance	Aluminum		Lactobacillus acidophilus NCFM	superkingdom:Bacteria;phylum:Firmicutes;class:Bacilli;order:Lactobacillales;family:Lactobacillaceae;genus:Lactobacillus;species:Lactobacillus acidophilus;																			0.8702
134101899	TerC	Metal Resistance	Tellurium		Saccharopolyspora erythraea NRRL 2338	superkingdom:Bacteria;phylum:Actinobacteria;class:Actinobacteria;order:Actinomycetales;family:Pseudonocardiaceae;genus:Saccharopolyspora;species:Saccharopolyspora erythraea;	1.408	1.2198	1.4835	0.5011	0.5155	0.5938	0.8158	1.7177	1.5689	1.9364	0.1975		0.2108	0.3681	0.4328	0.2977	0.1971	0.346	1.8126		4.5423							0.857		1.0477
4877825	xylXY	Organic Remediation	Aromatics	Aromatic carboxylic acid	Pseudomonas putida	superkingdom:Bacteria;phylum:Proteobacteria;class:Gammaproteobacteria;order:Pseudomonadales;family:Pseudomonadaceae;genus:Pseudomonas;	0.7851	0.7065	0.9601	0.2684	0.2347	0.3433	0.6674	0.7471	0.6266	0.8132	0.1324		0.3213	0.3006	0.4618	0.3439	0.2574	0.3002	0.4846		2.9355
iegcoxL86	CODH	Carbon cycling	Carbon fixation				0.6465	0.4706	0.6908	0.3454	0.1738	0.2986	0.5899	0.9048	0.8924	1.0775				0.1215					0.6648		2.2843
85816430	AceB	Carbon cycling	Carbon degradataion	Others	Dokdonia donghaensis MED134																				1.1483		0.2864
126729627	nagG	Organic Remediation	Aromatics	Aromatic carboxylic acid	Sagittula stellata E-37	superkingdom:Bacteria;phylum:Proteobacteria;class:Alphaproteobacteria;order:Rhodobacterales;family:Rhodobacteraceae;genus:Sagittula;species:Sagittula stellata;							0.8233						0.1226			0.3613	0.8185		0.1445	0.2693	0.4408
145217397	chnB	Organic Remediation	Other Hydrocarbons		Mycobacterium gilvum PYR-GCK	superkingdom:Bacteria;phylum:Actinobacteria;class:Actinobacteria;order:Actinomycetales;family:Mycobacteriaceae;genus:Mycobacterium;species:Mycobacterium gilvum;	1.1413	0.9297	1.154				0.4243	0.5856	0.6524	0.6393	0.1095		0.2021	0.1819	0.1817				0.584		2.8132
158435472	rubisco	Carbon cycling	Carbon fixation		Clostridium bolteae ATCC BAA-613	superkingdom:Bacteria;phylum:Firmicutes;class:Clostridia;order:Clostridiales;family:Clostridiaceae;genus:Clostridium;species:Clostridium bolteae;																			0.2276
81096556	CopA	Metal Resistance	Copper		Streptococcus suis 89/1591	superkingdom:Bacteria;phylum:Firmicutes;class:Bacilli;order:Lactobacillales;family:Streptococcaceae;genus:Streptococcus;species:Streptococcus suis;	0.9379	0.9168	1.0606				0.4028	0.5928	0.4513	0.6577				0.1757	0.1869	0.2737			0.5818		3.8219
126132560	tfdA	Organic Remediation	Aromatics	Chlorinated aromatics	Pichia stipitis CBS 6054	superkingdom:Eukaryota;kingdom:Fungi;phylum:Ascomycota;class:Saccharomycetes;order:Saccharomycetales;family:Saccharomycetaceae;genus:Pichia;species:Pichia stipitis;	0.3079	0.3949	0.3456					0.6641	0.5713	0.686									0.4316		1.1799
66048061	ZntA	Metal Resistance	Zinc		Pseudomonas syringae pv. syringae B728a	superkingdom:Bacteria;phylum:Proteobacteria;class:Gammaproteobacteria;order:Pseudomonadales;family:Pseudomonadaceae;genus:Pseudomonas;species:Pseudomonas syringae;	2.0916	2.395	2.7017	0.5938	0.5461	0.5662	0.6694	2.1001	2.0114	2.0857	0.293		0.2778	0.4173	0.4759	0.3671		0.4874	1.9335		4.1177							0.6743	0.8848	0.8181
145282894	ArsA	Metal Resistance	Arsenic		Pyrobaculum arsenaticum DSM 13514	superkingdom:Archaea;phylum:Crenarchaeota;class:Thermoprotei;order:Thermoproteales;family:Thermoproteaceae;genus:Pyrobaculum;species:Pyrobaculum arsenaticum;	1.2508	1.1449	1.3835	0.3786		0.4267	0.776	1.2653	1.0678	1.2306	0.1671	0.2595	0.3181	0.4193	0.4417	0.6067	0.2682	0.3402	1.0615	0.2336	4.0994					0.8056	0.2889	0.6308	0.6952	1.5323
46359625	rubisco	Carbon cycling	Carbon fixation		Hydrogenovibrio marinus	superkingdom:Bacteria;phylum:Proteobacteria;class:Gammaproteobacteria;order:Thiotrichales;family:Piscirickettsiaceae;genus:Hydrogenovibrio;																			0.4829
85704595	pimF	Organic Remediation	Aromatics	Aromatic carboxylic acid	Roseovarius sp. 217	superkingdom:Bacteria;phylum:Proteobacteria;class:Alphaproteobacteria;order:Rhodobacterales;family:Rhodobacteraceae;genus:Roseovarius;	0.2812		0.3022				0.7468								1.218	0.2658			0.1822	0.1848	1.0589
6460028	TerZ	Metal Resistance	Tellurium		Deinococcus radiodurans R1	superkingdom:Bacteria;phylum:Deinococcus-Thermus;class:Deinococci;order:Deinococcales;family:Deinococcaceae;genus:Deinococcus;species:Deinococcus radiodurans;	0.6659	0.5686	0.7826				1.0405	0.5028	0.4457	0.5539			0.2711	0.2463	0.4095	0.5395	0.3322		0.7202	0.3196	3.4375							0.4407	0.7833
57117001	linB	Organic Remediation	Pesticides related compound		Mycobacterium tuberculosis H37Rv	superkingdom:Bacteria;phylum:Actinobacteria;class:Actinobacteria;order:Actinomycetales;family:Mycobacteriaceae;genus:Mycobacterium;species:Mycobacterium tuberculosis;	0.4217	0.4076	0.4144				0.3599									0.2814			0.3754		1.3048
111036262	cbdA	Organic Remediation	Aromatics	Chlorinated aromatics	Pseudomonas putida	superkingdom:Bacteria;phylum:Proteobacteria;class:Gammaproteobacteria;order:Pseudomonadales;family:Pseudomonadaceae;genus:Pseudomonas;	0.8295	0.7216	0.8608				0.5727	0.5815	0.5079	0.5828			0.2511		0.3075	0.3311	0.1674	0.2461	0.4925		2.8776
29604256	CopA	Metal Resistance	Copper		Streptomyces avermitilis MA-4680	superkingdom:Bacteria;phylum:Actinobacteria;class:Actinobacteria;order:Actinomycetales;family:Streptomycetaceae;genus:Streptomyces;species:Streptomyces avermitilis;	0.7817	0.7712	0.823				0.4223	0.9754	1.0583	0.9993	0.1412				0.2013		0.1737	0.2227	0.802	0.2187								0.3442	0.3568
134052430	Al	Metal Resistance	Aluminum		Desulfotomaculum reducens MI-1	superkingdom:Bacteria;phylum:Firmicutes;class:Clostridia;order:Clostridiales;family:Peptococcaceae;genus:Desulfotomaculum;species:Desulfotomaculum reducens;	0.4343	0.3641	0.4731				0.2532	0.4515	0.3517				0.2853	0.1623				0.3301	0.3611		1.3605
77978654	B_lactamase_C	Antibiotic resistance	Beta-lactamases?		Yersinia intermedia ATCC 29909		4.7208	3.5172	3.5627	1.1355	0.9617	1.2369	2.8401	3.1021	2.8708	3.5783	0.9465	0.7176	1.2891	1.41	1.8962	1.6613	0.8735	1.1751	2.7294	0.4303	2.9255	0.2349	0.2658	0.4938	0.2527	0.5816	0.2569	0.6636	0.5969	0.9224
38004625	nagG	Organic Remediation	Aromatics	Aromatic carboxylic acid	Pseudomonas fluorescens	superkingdom:Bacteria;phylum:Proteobacteria;class:Gammaproteobacteria;order:Pseudomonadales;family:Pseudomonadaceae;genus:Pseudomonas;	0.9049	0.8439	0.9901		0.2468	0.4032	0.3179	1.1598	1.3172	1.2737									0.6073		2.804
120590559	endochitinase	Carbon cycling	Carbon degradataion	Chitin	Acidovorax avenae subsp. citrulli AAC00-1	superkingdom:Bacteria;phylum:Proteobacteria;class:Betaproteobacteria;order:Burkholderiales;family:Comamonadaceae;genus:Acidovorax;species:Acidovorax avenae;	0.2163		0.2973					0.1956		0.4312	0.1391							0.1785	0.1809		1.3017
121306717	MFS_antibiotic	Antibiotic resistance	transporter		Thermosinus carboxydivorans Nor1		0.4159	0.3602	0.336				1.1109	0.6162	0.4716	0.5599						0.1761		0.2784	0.4311	0.1513	1.4569
50725018	phdJ	Organic Remediation	Aromatics	Polycyclic aromatics	Sphingomonas sp. A4	superkingdom:Bacteria;phylum:Proteobacteria;class:Alphaproteobacteria;order:Sphingomonadales;family:Sphingomonadaceae;genus:Sphingomonas;	2.3152	1.9754	2.3039	0.546	0.455	0.5649	1.547	1.5657	1.4434	1.657	0.3272	0.2058	0.6353	0.4959	0.5994	0.8675	0.4537	0.4625	1.1151	0.3416	4.9689				0.1121	0.3991		0.6032		0.667
117999282	czcA	Metal Resistance	Cadmium,Cobalt,Zinc		Comamonas testosteroni KF-1	superkingdom:Bacteria;phylum:Proteobacteria;class:Betaproteobacteria;order:Burkholderiales;family:Comamonadaceae;genus:Comamonas;species:Comamonas testosteroni;	0.616	0.6951	0.7381				0.417	0.5967	0.4953	0.6211					0.2361				0.6226		2.0219
151500319	SMR_antibiotics	Antibiotic resistance	transporter		Delftia acidovorans								0.3219												0.3792
84359810	endochitinase	Carbon cycling	Carbon degradataion	Chitin	Burkholderia dolosa AUO158	superkingdom:Bacteria;phylum:Proteobacteria;class:Betaproteobacteria;order:Burkholderiales;family:Burkholderiaceae;genus:Burkholderia;species:Burkholderia dolosa;	0.4039		0.4012				0.2321	0.2748	0.242										0.2818		1.5887
46308000	dsrA	Sulphur	sulfite reductase		uncultured sulfate-reducing bacterium	superkingdom:Bacteria;	2.0093	1.653	2.064	0.6052	0.3737	0.5952	1.122	1.4826	1.3788	1.5761	0.3638	0.2582	0.5215	0.5706	0.6808	0.7582	0.4061	0.5071	1.4433	0.2087	3.2951							0.675	0.4746	0.9688
158435201	atzA	Organic Remediation	Herbicides related compound		Clostridium bolteae ATCC BAA-613	superkingdom:Bacteria;phylum:Firmicutes;class:Clostridia;order:Clostridiales;family:Clostridiaceae;genus:Clostridium;species:Clostridium bolteae;	5.6909	6.2947	7.5001	2.4928	1.9564	2.3915	2.7955	6.4759	6.1311	6.473	1.0057	0.4756	1.4266	1.8606	2.0616	1.9276	0.9042	1.6812	3.5279	0.4374	4.6484				0.1757	0.5575	0.3836	3.1798	2.1981	3.1377
119459477	vanA	Carbon cycling	Carbon degradataion	Others	marine gamma proteobacterium HTCC2080	superkingdom:Bacteria;phylum:Proteobacteria;class:Gammaproteobacteria;	1.2119	1.1347	1.2953	0.25	0.432	0.3822	0.7347	0.6831	0.7219	0.7578	0.1455		0.2788	0.3276	0.3902	0.396		0.3938	0.6066		3.7044
152965005	ara	Carbon cycling	Carbon degradataion	Hemicellulose	Kineococcus radiotolerans SRS30216	superkingdom:Bacteria;phylum:Actinobacteria;class:Actinobacteria;order:Actinomycetales;family:Kineosporiaceae;genus:Kineococcus;species:Kineococcus radiotolerans;	1.3931	0.9739	1.0787	0.3633	0.2823	0.2866	0.8903	0.7455	0.7991	0.982	0.2392	0.1914	0.3419	0.371	0.4293	0.5403	0.2863	0.347	0.623	0.1615	2.3212							0.2995	0.5087	0.5517
150839955	czcD	Metal Resistance	Cadmium,Cobalt,Zinc		Actinobacillus succinogenes 130Z	superkingdom:Bacteria;phylum:Proteobacteria;class:Gammaproteobacteria;order:Pasteurellales;family:Pasteurellaceae;genus:Actinobacillus;species:Actinobacillus succinogenes;							0.5776						0.5509				0.3153		0.2965	0.3378	1.3315					0.3117	0.3473
50841271	alkK	Organic Remediation	Others		Propionibacterium acnes KPA171202	superkingdom:Bacteria;phylum:Actinobacteria;class:Actinobacteria;order:Actinomycetales;family:Propionibacteriaceae;genus:Propionibacterium;species:Propionibacterium acnes;	1.3466	1.2263	1.3882	0.4501	0.3717	0.4433	1.2126	0.9047	0.8068	1.1165	0.273	0.2009	0.4516	0.4278	0.5622	0.8035	0.4282	0.3581	0.7764	0.2297	3.4082							0.4548	0.7428	1.6267
151302361	AprA	Sulphur	Other		Desulfotomaculum luciae		5.4804	5.2303	4.936	1.6887	1.7206	1.7043	3.4032	3.2218	3.0659	3.6268	1.1085	1.3074	1.5863	1.7183	1.8864	2.8045	1.7103	2.0225	2.7321	0.9503	4.653	0.6766	0.4973	0.7509	0.4502	0.7895	0.8112	1.5763	1.1092	1.0695
110337361	CopA	Metal Resistance	Copper		Acidovorax sp. JS42	superkingdom:Bacteria;phylum:Proteobacteria;class:Betaproteobacteria;order:Burkholderiales;family:Comamonadaceae;genus:Acidovorax;																			1.6798		0.2861							0.1778	0.418
152977985	GcdB	Organic Remediation	Aromatics	Aromatic carboxylic acid	Actinobacillus succinogenes 130Z	superkingdom:Bacteria;phylum:Proteobacteria;class:Gammaproteobacteria;order:Pasteurellales;family:Pasteurellaceae;genus:Actinobacillus;species:Actinobacillus succinogenes;	1.1817	0.8004	0.9177	0.4011	0.196	0.3138	0.8459	0.8289	0.8044	0.9621	0.1433	0.1258	0.3401	0.3114	0.3618	0.5925	0.3003	0.2216	0.8662	0.2042	2.3578
157679437	dsrA	Sulphur	sulfite reductase		uncultured sulfate-reducing bacterium	superkingdom:Bacteria;									0.1887	0.276									0.199		1.0881
iegAssA7	AssA	Carbon cycling	Carbon degradataion	Others			0.8479	0.6865	1.0282				0.5383	0.7486	0.6119	0.6527				0.2231	0.2115	0.2736			0.3164		3.0434
118719179	ChrA	Metal Resistance	Chromium		Burkholderia multivorans ATCC 17616	superkingdom:Bacteria;phylum:Proteobacteria;class:Betaproteobacteria;order:Burkholderiales;family:Burkholderiaceae;genus:Burkholderia;species:Burkholderia multivorans;	0.4481	0.3662	0.5737				0.5972	0.5915	0.5762	0.5585		0.3319	0.1416	0.2832	0.2478	1.0665	0.1615		0.5482		1.5592							0.4191	0.8629
13421694	PhaB	Organic Remediation	Aromatics	Aromatic carboxylic acid	Caulobacter crescentus CB15	superkingdom:Bacteria;phylum:Proteobacteria;class:Alphaproteobacteria;order:Caulobacterales;family:Caulobacteraceae;genus:Caulobacter;species:Caulobacter vibrioides;	0.3247	0.2617	0.2727				0.5587	0.1921		0.2495					0.4544				0.3494		1.3688	0.1977	0.1668	0.262
146188565	dsrA	Sulphur	sulfite reductase		uncultured sulfate-reducing bacterium	superkingdom:Bacteria;	1.6903	1.3703	1.3827	0.3548	0.2556	0.3584	0.8359	0.8801	0.9804	0.8061	0.217	0.2037	0.2615	0.312	0.3919	0.4339		0.3449	0.6728		3.2416								0.3724	0.2932
119641164	arhA	Organic Remediation	Aromatics	Heterocyclic aromatics	uncultured bacterium	superkingdom:Bacteria;	0.5889	0.649	0.6966				0.6332	0.3042	0.3897	0.4808									0.549	0.1735	2.2664
225114029	AceB	Carbon cycling	Carbon degradataion	Others	Pseudovibrio sp. JE062		0.3149	0.2954	0.4039				0.3549	0.316	0.2967								2.0551		0.3521		2.0036
84501854	pimF	Organic Remediation	Aromatics	Aromatic carboxylic acid	Oceanicola batsensis HTCC2597	superkingdom:Bacteria;phylum:Proteobacteria;class:Alphaproteobacteria;order:Rhodobacterales;family:Rhodobacteraceae;genus:Oceanicola;species:Oceanicola batsensis;	0.939	0.9289	0.8828	0.7379	0.7558							0.5576	0.5403	0.4516				0.6602	0.592
144943185	czcA	Metal Resistance	Cadmium,Cobalt,Zinc		Geobacter bemidjiensis Bem	superkingdom:Bacteria;phylum:Proteobacteria;class:Deltaproteobacteria;order:Desulfuromonadales;family:Geobacteraceae;genus:Geobacter;species:Geobacter bemidjiensis;	0.3007	0.2684	0.3815					0.312	0.3752	0.3528									0.2983		1.7389
110270775	ppx	Phosphorus	Phosphorus utilization		Heliophilum fasciatum	superkingdom:Bacteria;phylum:Firmicutes;class:Clostridia;order:Clostridiales;family:Heliobacteriaceae;genus:Heliophilum;	2.0266	1.7214	1.9975	0.8422	0.7791	0.8084	1.7619	1.4947	1.3095	1.5512	0.4548	0.5137	0.7579	0.8997	1.0212	1.2184	0.8071	0.777	1.2689	0.2394	3.7658	0.2434	0.1893	0.4167	0.1746		0.4052	0.646	0.9088	0.8453
78224692	czcA	Metal Resistance	Cadmium,Cobalt,Zinc		Geobacter metallireducens GS-15	superkingdom:Bacteria;phylum:Proteobacteria;class:Deltaproteobacteria;order:Desulfuromonadales;family:Geobacteraceae;genus:Geobacter;species:Geobacter metallireducens;	2.7363	2.2905	2.6864	1.082	1.0273	1.3813	2.2478	1.8867	1.8489	2.1521	0.7155	0.7338	0.9616	1.2156	1.2101	1.6208	1.0147	1.1288	2.2697	0.3536	2.6874	0.3317	0.3396	0.5448	0.2285	0.5289	0.4912	0.7884	2.0985	1.285
116100184	xylanase	Carbon cycling	Carbon degradataion	Hemicellulose	Lactobacillus brevis ATCC 367	superkingdom:Bacteria;phylum:Firmicutes;class:Bacilli;order:Lactobacillales;family:Lactobacillaceae;genus:Lactobacillus;species:Lactobacillus brevis;								0.4412	0.374	0.2996									0.4177		2.7197							0.6423	0.8195	0.79
3157626	nifH	Nitrogen	Nitrogen fixation		unidentified nitrogen-fixing bacteria	superkingdom:Bacteria;	2.1875	1.89	2.2049	0.5843	0.4442	0.521	1.1817	1.5505	1.5443	1.5796	0.2845	0.1797	0.4708	0.5863	0.72	0.8716	0.3001	0.424	1.4865		2.9564
9971379	gyrB	other category	Phylogenetic marker		Microscilla marina	superkingdom:Bacteria;phylum:Bacteroidetes;class:Sphingobacteria;order:Sphingobacteriales;family:Flexibacteraceae;genus:Microscilla;	0.6211	0.4935	0.5551				0.3444	0.6351	0.5932	0.7289								0.2192	1.0477		3.4285							0.4732	0.8372
33415333	nasA	Nitrogen	Assimilatory N reduction		Rhodobacter capsulatus	superkingdom:Bacteria;phylum:Proteobacteria;class:Alphaproteobacteria;order:Rhodobacterales;family:Rhodobacteraceae;genus:Rhodobacter;																			0.4322		0.2318								0.9276	0.465
90023293	mer	Metal Resistance	Mercury		Saccharophagus degradans 2-40	superkingdom:Bacteria;phylum:Proteobacteria;class:Gammaproteobacteria;order:Alteromonadales;family:Alteromonadaceae;genus:Saccharophagus;species:Saccharophagus degradans;	3.0808	2.5492	2.2649	0.5945	0.5772	0.4355	2.0426	2.0959	1.5868	1.7802	0.3007	0.2422	0.4033	0.5248	0.6545	0.8787	0.3568	0.4801	2.2389	0.3412						0.3416	0.406	0.7758	0.3517	0.2579
23098272	pimF	Organic Remediation	Aromatics	Aromatic carboxylic acid	Oceanobacillus iheyensis HTE831	superkingdom:Bacteria;phylum:Firmicutes;class:Bacilli;order:Bacillales;family:Bacillaceae;genus:Oceanobacillus;species:Oceanobacillus iheyensis;	0.7269	0.6213	0.7479				0.3374	0.7732	0.7974	1.0456	0.1254				0.1886			0.4139	0.8169		3.832							0.2527		0.5973
110825676	tftH	Organic Remediation	Aromatics	Chlorinated aromatics	Rhodococcus sp. RHA1	superkingdom:Bacteria;phylum:Actinobacteria;class:Actinobacteria;order:Actinomycetales;family:Nocardiaceae;genus:Rhodococcus;	1.2411	1.3749	1.3228	0.4269	0.4261	0.3695	0.7137	1.6655	1.228	1.3647	0.1521		0.2394	0.3755	0.4215				1.5893		4.756
116073929	ZntA	Metal Resistance	Zinc		Synechococcus sp. RS9916	superkingdom:Bacteria;phylum:Cyanobacteria;order:Chroococcales;genus:Synechococcus;	1.4669	1.4542	1.5266	0.3375	0.6704	0.4168	0.8659	1.1013	0.8211	1.2084	0.2638	0.743	0.7169	0.566	0.5836	0.7716	0.4868	0.5261	0.8948		4.704
119116128	bphC	Organic Remediation	Aromatics	Polycyclic aromatics	uncultured bacterium	superkingdom:Bacteria;	0.5735	0.5385	0.7495				0.4497	0.3596	0.528	0.3639				0.1822		0.2281	0.1674		0.3492		2.1465
85859609	FTHFS	Carbon cycling	Acetogenesis		Syntrophus aciditrophicus SB	superkingdom:Bacteria;phylum:Proteobacteria;class:Deltaproteobacteria;order:Syntrophobacterales;family:Syntrophaceae;genus:Syntrophus;species:Syntrophus aciditrophicus;	1.5358	1.4969	1.4659	0.5115	0.4924			1.1569		1.1232	0.2488		0.318	0.4797	0.4385	1.5266			1.2427	0.1395						0.294	0.2694	0.5413	1.5089	0.8002
226240190	AceB	Carbon cycling	Carbon degradataion	Others	Rhodococcus opacus B4																				0.6627
46401100	acetylglucosaminidase	Carbon cycling	Carbon degradataion	Chitin	Candidatus Protochlamydia amoebophila UWE25	superkingdom:Bacteria;phylum:Chlamydiae;class:Chlamydiae;order:Chlamydiales;family:Parachlamydiaceae;genus:Candidatus Protochlamydia;species:Candidatus Protochlamydia amoebophila;	2.1569	1.7043	1.5765	0.4957	0.3945	0.6536	1.7037	1.4696	1.4373	1.5225	0.384	0.4239	0.6968	0.6843	0.6848	0.8754	0.4528	0.6037	1.4254	0.2897						0.8861	0.3492	0.6058	0.4843	1.381
116265087	mdlA	Organic Remediation	Aromatics	Aromatic carboxylic acid	Polynucleobacter sp. QLW-P1DMWA-1	superkingdom:Bacteria;phylum:Proteobacteria;class:Betaproteobacteria;order:Burkholderiales;family:Burkholderiaceae;genus:Polynucleobacter;	1.1779	1.0948	1.3022				0.732	0.8938	0.8823	0.8045			0.1697	0.2764	0.3329	0.3136		0.2583	0.9218		3.1861							0.3915		1.1728
50954092	amyA	Carbon cycling	Carbon degradataion	Starch	Leifsonia xyli subsp. xyli str. CTCB07	superkingdom:Bacteria;phylum:Actinobacteria;class:Actinobacteria;order:Actinomycetales;family:Microbacteriaceae;genus:Leifsonia;species:Leifsonia xyli;				2.7715	2.731	3.2521		1.0507	0.7449	0.9642	0.587	4.9062	0.9227		1.076	1.1342		3.5298	0.3979		0.4271	0.5131	0.17	0.582	0.3699	0.7396	1.0779
116265075	ZntA	Metal Resistance	Zinc		Polynucleobacter sp. QLW-P1DMWA-1	superkingdom:Bacteria;phylum:Proteobacteria;class:Betaproteobacteria;order:Burkholderiales;family:Burkholderiaceae;genus:Polynucleobacter;		0.2697	0.2876	0.7704	0.5884	0.5797	0.3043										0.7734		0.3357		1.1714							0.3763	0.5877	0.8393
14318319	B_lactamase_C	Antibiotic resistance	Beta-lactamases?		Escherichia coli		0.7271	0.7827	0.8747				1.2157	0.5592	0.52	0.9664			0.3329	0.2113	0.2361	0.2864	0.2025		0.5819	0.2289	2.4696
126637502	AceB	Carbon cycling	Carbon degradataion	Others	Shewanella loihica PV-4		1.1963	1.1351	1.2606	0.5366	0.3526	0.4033	0.6865	0.9671	0.9599	1.1813	0.193	0.1919	0.3593	0.3295	0.3674	0.4053	0.2572	0.303	0.9168	0.1533	3.6109							0.4278	0.2501	0.4859
225138011	AceB	Carbon cycling	Carbon degradataion	Others	Ruegeria sp. R11		2.3717	2.1978	2.5796	2.3032	1.9478	2.9906	4.1453	2.2882	1.9157	1.9789	0.9631	0.3644	1.0455	2.4962	0.6846	1.9398	4.3456	3.4593	1.6785	0.9756	5.0775	0.3065	0.1882	0.3798	0.6345	1.4187	1.2346	0.8818	0.4001	0.6431
190892485	Tet	Antibiotic resistance	other		Rhizobium etli CIAT 652		0.2358		0.2134				0.2933								0.1289				0.2159		0.6527
90201628	limEH	Carbon cycling	Carbon degradataion	Others	Mycobacterium vanbaalenii PYR-1	superkingdom:Bacteria;phylum:Actinobacteria;class:Actinobacteria;order:Actinomycetales;family:Mycobacteriaceae;genus:Mycobacterium;species:Mycobacterium vanbaalenii;	0.3932	0.3851	0.4743					0.4241	0.4319	0.4747									0.3968		1.2787
28542629	nirS	Nitrogen	Denitrification		uncultured bacterium	superkingdom:Bacteria;	1.039	1.0426	1.1788				0.4722	0.7463	0.6462	0.7852				0.192	0.2435	0.2876			0.7499		3.7799
118424499	dsrA	Sulphur	sulfite reductase		uncultured sulfate-reducing bacterium	superkingdom:Bacteria;							0.2193												0.3262
119957390	pimF	Organic Remediation	Aromatics	Aromatic carboxylic acid	Mycobacterium vanbaalenii PYR-1	superkingdom:Bacteria;phylum:Actinobacteria;class:Actinobacteria;order:Actinomycetales;family:Mycobacteriaceae;genus:Mycobacterium;species:Mycobacterium vanbaalenii;	0.2302		0.256																0.2768		1.2287
156600794	nifH	Nitrogen	Nitrogen fixation		uncultured bacterium	superkingdom:Bacteria;	0.6767	0.6953	0.7031				0.4654	0.6093	0.5172	0.7565				0.1757					0.3396		2.2728
147832086	nifH	Nitrogen	Nitrogen fixation		Clavibacter michiganensis subsp. michiganensis NCPPB 382	superkingdom:Bacteria;phylum:Actinobacteria;class:Actinobacteria;order:Actinomycetales;family:Microbacteriaceae;genus:Clavibacter;species:Clavibacter michiganensis;	0.1718		0.1601				0.2537	0.2883	0.2182	0.2099							0.1711		0.315		1.8471
109898865	mdlA	Organic Remediation	Aromatics	Aromatic carboxylic acid	Pseudoalteromonas atlantica T6c	superkingdom:Bacteria;phylum:Proteobacteria;class:Gammaproteobacteria;order:Alteromonadales;family:Pseudoalteromonadaceae;genus:Pseudoalteromonas;species:Pseudoalteromonas atlantica;	1.5333	1.2504	1.4807	0.416	0.3007	0.5405	1.0115	1.0388	1.0631	1.2367	0.2832	0.2709	0.426	0.4705	0.5891	0.7012	0.3967	0.4027	0.9852	0.1329	2.7211		0.1049	0.2244				0.3312	0.2544
118032137	phtA	Organic Remediation	Aromatics	Aromatic carboxylic acid	Burkholderia phymatum STM815	superkingdom:Bacteria;phylum:Proteobacteria;class:Betaproteobacteria;order:Burkholderiales;family:Burkholderiaceae;genus:Burkholderia;species:Burkholderia phymatum;	2.4387	2.3965	2.3228	0.6951	0.6698	0.7475	1.4117	1.4434	1.6774	1.5732	0.2993	0.3441	0.5004	0.5952	0.6983	1.0401	0.5323	0.5792	1.4334	0.3047	5.2058	0.2388		0.1968	0.1366		0.3892	0.6338	0.4145	0.8497
116619148	gyrB	other category	Phylogenetic marker		Solibacter usitatus Ellin6076	superkingdom:Bacteria;phylum:Acidobacteria;class:Solibacteres;order:Solibacterales;family:Solibacteraceae;genus:Solibacter;species:Solibacter usitatus;	0.9201	0.7676	0.9303				0.5243	0.5676	0.5192	0.8079	0.1707		0.2152	0.272	0.2958	0.4038	0.2287	0.2238	0.5778		2.9136							0.4482	1.7052	0.833
28869623	MATE_antibiotic	Antibiotic resistance	transporter		Pseudomonas syringae pv. tomato str. DC3000		0.8859	0.8075	0.978	0.3079	0.3787	0.427	0.2555	1.5192	1.4352	1.3701	0.1409			0.1654	0.1676			0.4109	0.9677									0.6825		0.3957
25169082	SMR_antibiotics	Antibiotic resistance	transporter		Arthrobacter nicotinovorans		1.3196	1.2823	1.3697	0.2979	0.4171	0.2873	0.7165	0.9682	0.9074	1.0101			0.3501	0.3234	0.56		0.342	0.3256	0.7622		3.924
88919055	CopA	Metal Resistance	Copper		Geobacter uraniumreducens Rf4	superkingdom:Bacteria;phylum:Proteobacteria;class:Deltaproteobacteria;order:Desulfuromonadales;family:Geobacteraceae;genus:Geobacter;species:Geobacter uraniireducens;	1.0726	0.9639	1.0394	0.3043	0.2794	0.2355	0.5853	0.6786	0.6903	0.7868	0.1662		0.2116	0.1613	0.2551				0.6164		2.7791
99030617	ppk	Phosphorus	Phosphorus utilization		uncultured bacterium	superkingdom:Bacteria;																			1.2031
113473873	ArsC	Metal Resistance	Arsenic		Sphingomonas sp. KA1	superkingdom:Bacteria;phylum:Proteobacteria;class:Alphaproteobacteria;order:Sphingomonadales;family:Sphingomonadaceae;genus:Sphingomonas;																0.2679			0.163
154684784	TerZ	Metal Resistance	Tellurium		Bacillus amyloliquefaciens FZB42	superkingdom:Bacteria;phylum:Firmicutes;class:Bacilli;order:Bacillales;family:Bacillaceae;genus:Bacillus;species:Bacillus amyloliquefaciens;	1.529	1.5351	1.6839	0.4571	0.3095	0.3978	0.8855	1.0403	0.9647	0.9489			0.3199	0.3277	0.4179	0.5197			0.8476	0.1728	4.2226							0.7634	0.5607	0.8224
118173568	SMR_antibiotics	Antibiotic resistance	transporter		Mycobacterium smegmatis str. MC2 155		1.1575	1.097	1.1276	0.3239	0.4647	0.3683	1.6474	0.796	0.8523	0.978			0.3597	0.3149	0.5217	0.5045	0.3465		0.6285	0.5271	3.0261
17158758	ZntA	Metal Resistance	Zinc		Nostoc sp. PCC 7120	superkingdom:Bacteria;phylum:Cyanobacteria;order:Nostocales;family:Nostocaceae;genus:Nostoc;																			0.3009
161786332	B_lactamase_A	Antibiotic resistance	Beta-lactamases?		Gluconacetobacter diazotrophicus PAl 5		0.7846	0.7475	0.8893	0.3		0.4304		1.1372	1.1574	1.015	0.1983								0.6237		1.5546
145234081	BADH	Organic Remediation	Aromatics	Other aromatics	Aspergillus niger	superkingdom:Eukaryota;kingdom:Fungi;phylum:Ascomycota;class:Eurotiomycetes;order:Eurotiales;family:Trichocomaceae;genus:Aspergillus;species:Aspergillus niger;	1.0799	0.8089	0.9707				0.4784	0.7277	0.6471	0.6931				0.198	0.231			0.306	0.592		2.8525
193160564	AprA	Sulphur	Other		uncultured bacterium		3.9142	3.3802	4.4738	1.5845	1.3844	1.3902	1.4266	6.1689	5.3757	5.5251	0.6783		0.4957	0.7856	0.8498	0.8648	0.2458	1.1177	4.1118	0.1569	2.7068							1.6418	0.99
55230681	ZntA	Metal Resistance	Zinc		Haloarcula marismortui ATCC 43049	superkingdom:Archaea;phylum:Euryarchaeota;class:Halobacteria;order:Halobacteriales;family:Halobacteriaceae;genus:Haloarcula;species:Haloarcula marismortui;	0.7108	0.7004	0.8958				0.4839	0.5236	0.5121	0.7303	0.1773			0.1801	0.2628				0.384		2.4401
114308564	czcA	Metal Resistance	Cadmium,Cobalt,Zinc		Nitrosomonas eutropha C71	superkingdom:Bacteria;phylum:Proteobacteria;class:Betaproteobacteria;order:Nitrosomonadales;family:Nitrosomonadaceae;genus:Nitrosomonas;species:Nitrosomonas eutropha;	0.9748	0.8918	1.0519	0.2755	0.3246	0.4593	0.374	1.4929	1.3493	1.408	0.1962			0.3279	0.3021				1.1593		3.7014							0.888	1.118	0.9675
75859124	ara_fungi	Carbon cycling	Carbon degradataion	Hemicellulose	Aspergillus nidulans FGSC A4	superkingdom:Eukaryota;kingdom:Fungi;phylum:Ascomycota;class:Eurotiomycetes;order:Eurotiales;family:Trichocomaceae;genus:Emericella;species:Emericella nidulans;	1.2839	0.9611	1.2322	0.2316	0.2251	0.4221	0.8888	0.8018	0.7084	0.988	0.1783	0.1387	0.2317	0.3363	0.3919	0.4535	0.2596	0.3607	0.7075	0.1921	2.3043					0.344	0.1632	0.2813	0.4079	0.4309
113935746	xylanase	Carbon cycling	Carbon degradataion	Hemicellulose	Caulobacter sp. K31	superkingdom:Bacteria;phylum:Proteobacteria;class:Alphaproteobacteria;order:Caulobacterales;family:Caulobacteraceae;genus:Caulobacter;	1.3529	1.2602	1.367	0.3862	0.3168	0.4422	1.3429	0.9142	0.8581	0.8132	0.1848	0.2451	0.2291	0.3413	0.3955	0.5374	0.41	0.3648	0.8467	0.2754	2.5859							0.5368	1.9318	0.9968
78102393	nifH	Nitrogen	Nitrogen fixation		uncultured bacterium	superkingdom:Bacteria;	0.3227	0.3296	0.3209					0.2329		0.2757									0.4115	0.118	1.4431								0.534	0.8644
71848870	rubisco	Carbon cycling	Carbon fixation		Dechloromonas aromatica RCB	superkingdom:Bacteria;phylum:Proteobacteria;class:Betaproteobacteria;order:Rhodocyclales;family:Rhodocyclaceae;genus:Dechloromonas;species:Dechloromonas aromatica;	0.3517	0.2994	0.4379				0.3893	0.2897	0.2443				0.3443						0.4068		1.6622
112800673	ZitB	Metal Resistance	Zinc		Campylobacter concisus 13826	superkingdom:Bacteria;phylum:Proteobacteria;class:Epsilonproteobacteria;order:Campylobacterales;family:Campylobacteraceae;genus:Campylobacter;species:Campylobacter concisus;	2.495	2.5377	2.8729	0.8265	0.8941	0.7659	0.8075	3.1039	2.8613	2.6224	0.3632		1.5237	0.8992	0.6527	0.5145	0.3993	0.5733	2.8252		5.3035				0.1494	0.5048	0.357	1.3425	1.1152	0.7739
85824318	pimF	Organic Remediation	Aromatics	Aromatic carboxylic acid	Roseobacter sp. MED193	superkingdom:Bacteria;phylum:Proteobacteria;class:Alphaproteobacteria;order:Rhodobacterales;family:Rhodobacteraceae;genus:Roseobacter;	0.4211	0.3281	0.3526				0.1844	0.2018	0.2179										0.2548		1.1338
118669130	ChrA	Metal Resistance	Chromium		Delftia acidovorans SPH-1	superkingdom:Bacteria;phylum:Proteobacteria;class:Betaproteobacteria;order:Burkholderiales;family:Comamonadaceae;genus:Delftia;species:Delftia acidovorans;							0.9022	0.5348	0.584	0.3644							0.1813		0.7583	0.2903	0.9113				0.196	0.5633	0.6296	0.5411		0.6103
48306	amyA	Carbon cycling	Carbon degradataion	Starch	unidentified bacterium	superkingdom:Bacteria;	1.3147	0.828	1.035	0.3361	0.2881	0.2549	0.7118	0.8433	0.9433	1.0329	0.1611		0.288	0.3034	0.4	0.4777	0.2403	0.2728	0.4034		3.0461							0.5747	0.3505	1.1503
32471653	NirB	Nitrogen	Assimilatory N reduction		Rhodopirellula baltica SH 1		0.4246	0.4094	0.3817				0.3975	0.3786	0.2993	0.484					0.2544		0.1402		0.2336		1.2467
46196060	AceB	Carbon cycling	Carbon degradataion	Others	Thermus thermophilus HB27		0.9398	0.8949	1.0819				0.7234	0.6722	0.6319	0.6949					0.2852	0.3007			0.6469		3.7235
83576489	pimF	Organic Remediation	Aromatics	Aromatic carboxylic acid	Rhodospirillum rubrum ATCC 11170	superkingdom:Bacteria;phylum:Proteobacteria;class:Alphaproteobacteria;order:Rhodospirillales;family:Rhodospirillaceae;genus:Rhodospirillum;species:Rhodospirillum rubrum;	0.6434	0.5497	0.6463				0.8572	0.4352	0.4315	0.4676			0.1631	0.1583	0.4134				0.41	0.2239	2.0714
27348472	PhaB	Organic Remediation	Aromatics	Aromatic carboxylic acid	Bradyrhizobium japonicum USDA 110	superkingdom:Bacteria;phylum:Proteobacteria;class:Alphaproteobacteria;order:Rhizobiales;family:Bradyrhizobiaceae;genus:Bradyrhizobium;species:Bradyrhizobium japonicum;	0.4194	0.3112	0.3203				0.75	1.2626	1.2515	1.5127			0.2805	0.2232	0.1467	0.3142	0.2187		0.3293	0.3083	1.1785
115376797	xylG	Organic Remediation	Aromatics	Aromatic carboxylic acid	Stigmatella aurantiaca DW4/3-1	superkingdom:Bacteria;phylum:Proteobacteria;class:Deltaproteobacteria;order:Myxococcales;family:Cystobacteraceae;genus:Stigmatella;species:Stigmatella aurantiaca;	0.94	0.8801	1.0413				0.3824	0.5291	0.5986	0.5692					0.2089	0.2561			0.5352		3.5406
21242039	ara	Carbon cycling	Carbon degradataion	Hemicellulose	Xanthomonas axonopodis pv. citri str. 306	superkingdom:Bacteria;phylum:Proteobacteria;class:Gammaproteobacteria;order:Xanthomonadales;family:Xanthomonadaceae;genus:Xanthomonas;species:Xanthomonas axonopodis;	2.0728	1.8246	2.4125	0.615	0.706	0.6167	0.784	2.5942	2.2432	2.3838	0.2885		0.3572	0.4152	0.5083	0.4165		0.5274	1.9439		4.85							1.0483	1.0262	0.7165
151574	pheA	Organic Remediation	Aromatics	Other aromatics		superkingdom:Bacteria;phylum:Proteobacteria;class:Betaproteobacteria;order:Burkholderiales;family:Burkholderiaceae;genus:Ralstonia;	3.139	2.3033	2.5956	0.7583	0.657	1.0099	0.7758	2.6031	2.6073	3.3438	0.5201	0.2167	0.5381	0.7366	0.7009	0.6039	0.2937	0.7251	3.0829	0.1533	2.0455					0.385	0.2131	0.7048	0.6465	1.3358
118053504	PhaB	Organic Remediation	Aromatics	Aromatic carboxylic acid	Comamonas testosteroni KF-1	superkingdom:Bacteria;phylum:Proteobacteria;class:Betaproteobacteria;order:Burkholderiales;family:Comamonadaceae;genus:Comamonas;species:Comamonas testosteroni;	1.7217	1.1735	1.3188	0.5451	0.3368	0.4941	1.151	1.5097	1.1711	1.5075	0.2977	0.319	0.4233	0.5301	0.708	0.7497	0.3412	0.4474	1.1624	0.212
145229965	BpH	Organic Remediation	Aromatics	Aromatic carboxylic acid	Aspergillus niger	superkingdom:Eukaryota;kingdom:Fungi;phylum:Ascomycota;class:Eurotiomycetes;order:Eurotiales;family:Trichocomaceae;genus:Aspergillus;species:Aspergillus niger;	0.269	0.2901																	0.4687		0.8605
134098051	SMR_antibiotics	Antibiotic resistance	transporter		Saccharopolyspora erythraea NRRL 2338		0.2302	0.186						0.2946		0.3391								0.2185	0.2692		1.1394
118668489	mer	Metal Resistance	Mercury		Delftia acidovorans SPH-1	superkingdom:Bacteria;phylum:Proteobacteria;class:Betaproteobacteria;order:Burkholderiales;family:Comamonadaceae;genus:Delftia;species:Delftia acidovorans;	0.6915	0.6194	0.7025				0.4084	0.6014	0.4927	0.6026			0.213		0.2546	0.325			0.4749		2.6883							0.4367		0.4371
118728128	TerC	Metal Resistance	Tellurium		Clostridium cellulolyticum H10	superkingdom:Bacteria;phylum:Firmicutes;class:Clostridia;order:Clostridiales;family:Clostridiaceae;genus:Clostridium;species:Clostridium cellulolyticum;	0.421	0.4241	0.5171	0.2051	0.1708		0.1879	0.671	0.7764	0.7057				0.1399					0.5913		2.1439							0.6706	0.4256	0.7692
151578	catB	Organic Remediation	Aromatics	BTEX and related aromatics	Pseudomonas sp.	superkingdom:Bacteria;phylum:Proteobacteria;	0.8982	0.8847	1.0329				0.4295	0.62	0.642	0.6424	0.104		0.2165	0.1961	0.2308	0.4011			0.7292		3.249
126575022	mdlA	Organic Remediation	Aromatics	Aromatic carboxylic acid	Algoriphagus sp. PR1	superkingdom:Bacteria;phylum:Bacteroidetes;class:Sphingobacteria;order:Sphingobacteriales;family:Flexibacteraceae;genus:Algoriphagus;	5.246	4.4923	4.6205	1.1405	1.0705	0.7747	2.5356	3.6376	2.7332	2.5095	0.4388	0.2214	0.7998	1.0211	1.4429	1.6149	0.4458	0.4595	3.4567	0.295						0.4449	0.2689	1.1456	1.0745	1.5492
19070147	nifH	Nitrogen	Nitrogen fixation		uncultured nitrogen-fixing bacterium	superkingdom:Bacteria;	1.051	0.8404	0.9583	0.3452	0.2013	0.4139	1.2061	0.8236	0.8038	0.8544	0.1751	0.1797	0.2798	0.3711	0.3933	0.5916	0.2329	0.2623	0.773	0.2332	2.3949							0.3699	0.4153	0.5511
126707782	pimF	Organic Remediation	Aromatics	Aromatic carboxylic acid	Sagittula stellata E-37	superkingdom:Bacteria;phylum:Proteobacteria;class:Alphaproteobacteria;order:Rhodobacterales;family:Rhodobacteraceae;genus:Sagittula;species:Sagittula stellata;	0.6895	0.6241	0.648				0.6028	0.3889	0.3377				0.1522		0.1714				0.4522		1.7291
73762956	nirK	Nitrogen	Denitrification		uncultured bacterium	superkingdom:Bacteria;	0.728	0.7648	0.8576				0.3709	0.938	0.7076	0.8388				0.1833					0.6546		1.9006
139003164	nifH	Nitrogen	Nitrogen fixation		uncultured nitrogen-fixing bacterium	superkingdom:Bacteria;	0.4124	0.4789	0.6249												0.8954				0.4239		1.2918
118019751	akbF	Organic Remediation	Aromatics	BTEX and related aromatics	Serratia proteamaculans 568	superkingdom:Bacteria;phylum:Proteobacteria;class:Gammaproteobacteria;order:Enterobacteriales;family:Enterobacteriaceae;genus:Serratia;species:Serratia proteamaculans;	1.7296	1.5674	1.7481	0.3809	0.5096	0.4024	0.9325	1.138	1.0197	1.0779	0.27	0.2866	0.3893	0.5157	0.5542	0.7215	0.4411	0.4154	0.9094	0.1629	4.6088
119898357	MATE_antibiotic	Antibiotic resistance	transporter		Azoarcus sp. BH72		0.4577	0.3778	0.4971				0.4365	0.3365	0.3187	0.3972					1.4551		1.0576		0.3529	0.1447	1.5484
85373461	amyA	Carbon cycling	Carbon degradataion	Starch	Erythrobacter litoralis HTCC2594	superkingdom:Bacteria;phylum:Proteobacteria;class:Alphaproteobacteria;order:Sphingomonadales;family:Erythrobacteraceae;genus:Erythrobacter;species:Erythrobacter litoralis;	0.6655	0.5981	0.7986				0.6519	0.664	0.4469	0.5279	0.1971		0.2799	0.2268	0.2831	0.4869	0.2658		0.5025		2.8975
126172263	cytochrome	Energy process	Energy process		Shewanella baltica OS155	superkingdom:Bacteria;phylum:Proteobacteria;class:Gammaproteobacteria;order:Alteromonadales;family:Shewanellaceae;genus:Shewanella;species:Shewanella baltica;							0.5539												0.2667	0.1655		0.3757	0.2448	0.4781					0.6215	0.4685
3157722	nifH	Nitrogen	Nitrogen fixation		unidentified nitrogen-fixing bacteria	superkingdom:Bacteria;	2.9571	2.7095	3.0909	1.0444	0.9716	1.0358	2.7265	3.9435	2.9673	3.1816	0.4414		0.6154	0.7791	0.7898	0.7431	0.2449	0.7959	3.6324	0.1799	4.1166							1.3023	0.9672	1.8062
28971837	xylJ	Organic Remediation	Aromatics	BTEX and related aromatics	Sphingomonas sp. P2	superkingdom:Bacteria;phylum:Proteobacteria;class:Alphaproteobacteria;order:Sphingomonadales;family:Sphingomonadaceae;genus:Sphingomonas;	0.5051	0.5393	0.7005				0.2487	0.3824	0.3507	0.5722									0.3968		1.6066
158436970	trzN	Organic Remediation	Herbicides related compound		Clostridium bolteae ATCC BAA-613	superkingdom:Bacteria;phylum:Firmicutes;class:Clostridia;order:Clostridiales;family:Clostridiaceae;genus:Clostridium;species:Clostridium bolteae;	4.9725	5.0763	4.9855	3.4942	2.4725	3.9731		5.7517	4.9849	4.4089	1.432	0.4202			3.061	2.8668	0.8683	2.027	4.912	0.9279	0.2086	0.1487		0.2288	0.1438	0.7244	0.4765
171914406	B_lactamase_A	Antibiotic resistance	Beta-lactamases?		Verrucomicrobium spinosum DSM 4136		1.2677	1.098	1.2681	1.2399	1.2712		3.3795									1.1713	0.4814	0.4725	0.9093	0.6683	4.5177
89897188	CODH	Carbon cycling	Carbon fixation		Desulfitobacterium hafniense Y51		0.7632	0.7506	1.1573	0.4098	0.4266	0.5565	0.2686	1.3306	1.0635	0.9856									0.8672		3.148
38373203	nosZ	Nitrogen	Denitrification		uncultured bacterium	superkingdom:Bacteria;							0.4499												0.6715	0.2042
110601914	pcc	Carbon cycling	Carbon fixation		Geobacter sp. FRC-32	superkingdom:Bacteria;phylum:Proteobacteria;class:Deltaproteobacteria;order:Desulfuromonadales;family:Geobacteraceae;genus:Geobacter;																			0.3643
82791421	alkB	Organic Remediation	Other Hydrocarbons		uncultured bacterium	superkingdom:Bacteria;	2.1929	1.7514	2.1145	0.7298	0.7231	0.7824	0.7461	2.7967	2.4123	2.5763	0.3228		0.3986	0.4679	0.5195	0.6024		0.5739	1.7338		4.7107							0.968	0.8353	0.7543
77974342	amyA	Carbon cycling	Carbon degradataion	Starch	Yersinia frederiksenii ATCC 33641	superkingdom:Bacteria;phylum:Proteobacteria;class:Gammaproteobacteria;order:Enterobacteriales;family:Enterobacteriaceae;genus:Yersinia;species:Yersinia frederiksenii;	1.8253	1.8436	2.2732	0.5101	0.5066	0.4605	1.3022	1.6388	1.288	1.239	0.2764	0.2777	0.54	0.466	0.7092	0.8352	0.3881	0.4066	1.1293	0.2784	4.9432					0.5056	0.5938	0.4587	0.4772
149938357	ChrA	Metal Resistance	Chromium		Parabacteroides distasonis ATCC 8503	superkingdom:Bacteria;phylum:Bacteroidetes;class:Bacteroidetes;order:Bacteroidales;family:Porphyromonadaceae;genus:Parabacteroides;species:Parabacteroides distasonis;	0.7039	0.5396	0.5308				0.2855	0.4417	0.3245	0.5663									0.3749		2.7879							0.7682		0.7893
120403007	chnB	Organic Remediation	Other Hydrocarbons		Mycobacterium vanbaalenii PYR-1	superkingdom:Bacteria;phylum:Actinobacteria;class:Actinobacteria;order:Actinomycetales;family:Mycobacteriaceae;genus:Mycobacterium;species:Mycobacterium vanbaalenii;	1.259	1.0185	1.1147	0.3783	0.2284	0.2665	0.5763	0.7151	0.7329	0.8549	0.1763		0.2705	0.2836	0.3894	0.4327	0.1896	0.312	0.5613		2.9342
90420336	trzN	Organic Remediation	Herbicides related compound		Aurantimonas sp. SI85-9A1	superkingdom:Bacteria;phylum:Proteobacteria;class:Alphaproteobacteria;order:Rhizobiales;family:Aurantimonadaceae;genus:Aurantimonas;	0.6076	0.4964	0.6135				0.4441	0.3966	0.379	0.3059									0.4273		1.9503
18958172	hdnO	Organic Remediation	Aromatics	Heterocyclic aromatics	Arthrobacter oxydans	superkingdom:Bacteria;phylum:Actinobacteria;class:Actinobacteria;order:Actinomycetales;family:Micrococcaceae;genus:Arthrobacter;	1.3402	1.4021	1.5851		0.3499	0.4332	0.5981	1.1677	1.1908	1.4783	0.2346		0.3215	0.3472	0.4249	0.3647	0.2048	0.3395	1.1294		4.203							0.444	0.3455
145620593	CopA	Metal Resistance	Copper		Geobacter bemidjiensis Bem	superkingdom:Bacteria;phylum:Proteobacteria;class:Deltaproteobacteria;order:Desulfuromonadales;family:Geobacteraceae;genus:Geobacter;species:Geobacter bemidjiensis;	0.7967	0.8885	0.8895				0.5123	0.4955	0.5582	0.5874					0.2487	0.4653	0.1993		0.596	0.1129	2.4637							0.346	0.3919	0.7667
126035159	phenol_oxidase	Carbon cycling	Carbon degradataion	Lignin	uncultured fungus	superkingdom:Eukaryota;kingdom:Fungi;	1.8243	1.2242	2.3299	1.0164	0.6322	0.6375	0.7435	2.8232	2.5402	3.0462	0.2264			0.3761	0.4028		0.1152	0.7736	1.9585							0.9473	0.1977	0.983	1.0737	1.77
37784565	gyrB	other category	Phylogenetic marker		Candidatus Hemobacterium ranarum	superkingdom:Bacteria;phylum:Bacteroidetes;class:Flavobacteria;order:Flavobacteriales;family:Flavobacteriaceae;genus:Candidatus Hemobacterium;							0.3394												0.4106		1.1173					0.4974	1.6734
147668770	rd	Organic Remediation	Chlorinated solvents		Dehalococcoides sp. BAV1	superkingdom:Bacteria;phylum:Chloroflexi;class:Dehalococcoidetes;genus:Dehalococcoides;	1.9167	1.8028	1.9001	0.2795	0.3968	0.3899	0.724	1.0676	1.1558	1.064	0.245	0.3644	0.2687	0.2445	0.407	0.5284	0.2252		1.0658	0.1772	4.354
50426183	czcD	Metal Resistance	Cadmium,Cobalt,Zinc		Debaryomyces hansenii CBS767	superkingdom:Eukaryota;kingdom:Fungi;phylum:Ascomycota;class:Saccharomycetes;order:Saccharomycetales;family:Saccharomycetaceae;genus:Debaryomyces;species:Debaryomyces hansenii;	0.392	0.2877	0.4596				0.2133	0.2769		0.3587									0.3236		2.1961
75701251	vanA	Carbon cycling	Carbon degradataion	Others	Anabaena variabilis ATCC 29413	superkingdom:Bacteria;phylum:Cyanobacteria;order:Nostocales;family:Nostocaceae;genus:Anabaena;species:Anabaena variabilis;	0.7524	0.6419	0.9035	0.2657		0.3192	0.4751	0.5766	0.529	0.7988		0.2674	0.2128	0.2221	0.3321	0.5728			0.5821		2.0446								0.6894	0.7138
154156025	chnB	Organic Remediation	Other Hydrocarbons		Parvibaculum lavamentivorans DS-1	superkingdom:Bacteria;phylum:Proteobacteria;class:Alphaproteobacteria;order:Rhizobiales;family:Phyllobacteriaceae;genus:Parvibaculum;species:Parvibaculum lavamentivorans;	0.8428	0.6243	0.9291		0.3246	0.2463	0.4741	0.8847	0.8393	0.9439									0.4664	0.1075	2.1582
144945974	nrfA	Nitrogen	Dissimilatory N reduction		Geobacter bemidjiensis Bem	superkingdom:Bacteria;phylum:Proteobacteria;class:Deltaproteobacteria;order:Desulfuromonadales;family:Geobacteraceae;genus:Geobacter;species:Geobacter bemidjiensis;	1.1742	1.1285	1.3169		0.3919	0.354	0.407	1.1468	1.2792	1.2686	0.1676		0.1681	0.2194	0.318		0.1929	0.3566	1.2061	0.1755	4.8902							0.4691		0.9204
70607994	pimF	Organic Remediation	Aromatics	Aromatic carboxylic acid	Sulfolobus acidocaldarius DSM 639	superkingdom:Archaea;phylum:Crenarchaeota;class:Thermoprotei;order:Sulfolobales;family:Sulfolobaceae;genus:Sulfolobus;species:Sulfolobus acidocaldarius;	0.3036		0.3803					0.3793	0.2847	0.4168									0.506		1.163
39995179	cytochrome	Energy process	Energy process		Geobacter sulfurreducens PCA	superkingdom:Bacteria;phylum:Proteobacteria;class:Deltaproteobacteria;order:Desulfuromonadales;family:Geobacteraceae;genus:Geobacter;species:Geobacter sulfurreducens;							0.3406						1.2029				0.2827		0.302
12659186	nifH	Nitrogen	Nitrogen fixation		Treponema denticola	superkingdom:Bacteria;phylum:Spirochaetes;class:Spirochaetes;order:Spirochaetales;family:Spirochaetaceae;genus:Treponema;	2.0483	1.7885	1.9	0.5457	0.4725	0.525	1.0444	1.3647	1.3162	1.4304	0.3179	0.3383	0.5441	0.6342	0.733	0.7449	0.4924	0.4306	1.1107	0.1835	3.9723							0.4951	1.3649	0.8625
22778091	AceB	Carbon cycling	Carbon degradataion	Others	Oceanobacillus iheyensis HTE831																				0.2226		0.1703
6458545	AceA	Carbon cycling	Carbon degradataion	Others	Deinococcus radiodurans R1		0.4238	0.6024	0.6497					0.5622	0.8031	0.3796			0.1757	0.3163			0.2252		0.5021		0.2729							0.2459		0.5316
49482927	ZntA	Metal Resistance	Zinc		Staphylococcus aureus subsp. aureus MRSA252	superkingdom:Bacteria;phylum:Firmicutes;class:Bacilli;order:Bacillales;family:Staphylococcaceae;genus:Staphylococcus;species:Staphylococcus aureus;	1.1391	1.2175	1.5082		0.4198	0.398	0.6792	1.4738	1.1922	1.1301	0.1992		0.2805	0.2826	0.4294	0.3923			1.0356		4.309							0.5078	0.6175	1.2025
126727625	pcaG	Organic Remediation	Aromatics	Other aromatics	Rhodobacterales bacterium HTCC2150	superkingdom:Bacteria;phylum:Proteobacteria;class:Alphaproteobacteria;order:Rhodobacterales;	1.2497	0.8679	1.046	0.2245	0.1885	0.292	0.5954	0.7776	0.7967	1.0118	0.1571		0.185	0.2364	0.2726	0.4439	0.1797	0.1771	0.687		2.3435
78102091	nifH	Nitrogen	Nitrogen fixation		uncultured bacterium	superkingdom:Bacteria;	0.2764	0.1698	0.337					0.2552		0.2956									0.2552		1.0435
91792821	cytochrome	Energy process	Energy process		Shewanella denitrificans OS217	superkingdom:Bacteria;phylum:Proteobacteria;class:Gammaproteobacteria;order:Alteromonadales;family:Shewanellaceae;genus:Shewanella;species:Shewanella denitrificans;				0.479	0.3403	0.6253	0.3267						1.3217		0.2516		0.22	0.3911	1.0424		0.2358
38427020	narG	Nitrogen	Denitrification		uncultured bacterium	superkingdom:Bacteria;	0.8174	0.6505	0.6563													0.3989			0.1776	0.0933	0.1258	0.2253	0.1405	0.2522
89099726	pimF	Organic Remediation	Aromatics	Aromatic carboxylic acid	Bacillus sp. NRRL B-14911	superkingdom:Bacteria;phylum:Firmicutes;class:Bacilli;order:Bacillales;family:Bacillaceae;genus:Bacillus;	1.7906	1.4076	1.8291	0.5095	0.3219	0.4107	0.986	0.9896	1.022	1.3247	0.1433	0.246	0.5637	0.3677	0.5271	0.5064	0.2937	0.1961	1.4739	0.4008	2.2389				0.1118	0.2679		0.2385		0.6145
52348800	cellobiase	Carbon cycling	Carbon degradataion	Cellulose	Bacillus licheniformis DSM 13	superkingdom:Bacteria;phylum:Firmicutes;class:Bacilli;order:Bacillales;family:Bacillaceae;genus:Bacillus;species:Bacillus licheniformis;	0.4878	0.3543	0.4227					0.5348	0.5331	0.5187									0.612		1.8872							0.3879	0.9931	0.811
30698534	catB	Organic Remediation	Aromatics	BTEX and related aromatics	Rhodococcus erythropolis	superkingdom:Bacteria;phylum:Actinobacteria;class:Actinobacteria;order:Actinomycetales;family:Nocardiaceae;genus:Rhodococcus;													0.823						0.2767
15076977	xylF	Organic Remediation	Aromatics	BTEX and related aromatics	Pseudomonas sp. JR1	superkingdom:Bacteria;phylum:Proteobacteria;class:Gammaproteobacteria;order:Pseudomonadales;family:Pseudomonadaceae;genus:Pseudomonas;	1.4208	1.5335	1.6788	0.2716	0.3665	0.372	0.7261	0.8976	0.9246	1.101			0.3085	0.2986	0.4496	0.5199	0.2924		2.9725	0.2212	4.9299							0.5037	0.3397
144944774	silC	Metal Resistance	Silver		Geobacter bemidjiensis Bem	superkingdom:Bacteria;phylum:Proteobacteria;class:Deltaproteobacteria;order:Desulfuromonadales;family:Geobacteraceae;genus:Geobacter;species:Geobacter bemidjiensis;	1.4822	1.4331	1.6226	0.597	0.3978	0.4014	0.4201	1.5655	1.4357	1.7896	0.223		0.2629	0.3199	0.4507	0.425		0.3142	1.5504		3.4501							0.6184	0.9648	0.5326
54297175	scnABC	Organic Remediation	Others		Legionella pneumophila str. Paris	superkingdom:Bacteria;phylum:Proteobacteria;class:Gammaproteobacteria;order:Legionellales;family:Legionellaceae;genus:Legionella;species:Legionella pneumophila;	1.901	1.7335	2.1441	0.4403	0.5373	0.506	1.0784	1.4975	1.3118	1.4074	0.4048		0.449	0.5983	0.6743	0.8443	0.395	0.4585	1.0978	0.2043	4.1483							0.4395		0.6716
76803774	alkB	Organic Remediation	Other Hydrocarbons		uncultured bacterium	superkingdom:Bacteria;	0.6955	0.5515	0.6585					0.4953	0.4032	0.4219					0.1642				0.4572		2.6711
118736884	ChrA	Metal Resistance	Chromium		Dinoroseobacter shibae DFL 12	superkingdom:Bacteria;phylum:Proteobacteria;class:Alphaproteobacteria;order:Rhodobacterales;family:Rhodobacteraceae;genus:Dinoroseobacter;species:Dinoroseobacter shibae;	2.0487	1.5753	2.6024	2.1846	1.9488	2.602	1.6854	1.6983	1.4653	1.5994	0.2518	0.2695	0.4535	0.7056	0.7788	1.1477	3.8413	0.5041	1.0902	0.329	4.2117					0.5962	0.3186	1.1247		1.1298
99083269	nifH	Nitrogen	Nitrogen fixation		uncultured bacterium	superkingdom:Bacteria;	1.3951	1.3581	1.404	0.2733	0.2837	0.3877	0.6984	0.9598	0.9076	1.2234	0.2286	0.1766	0.3953	0.4219	0.5272	0.5729	0.3151	0.2893	0.853		4.5436							0.4117	0.4517	0.4817
84711500	ChrA	Metal Resistance	Chromium		Polaromonas naphthalenivorans CJ2	superkingdom:Bacteria;phylum:Proteobacteria;class:Betaproteobacteria;order:Burkholderiales;family:Comamonadaceae;genus:Polaromonas;species:Polaromonas naphthalenivorans;	1.7133	1.5995	1.7104	2.4708	2.7243	3.6267	6.5648	3.641	3.2211	2.9985	0.6058	1.4401	3.7394	1.0431	2.8498	6.3416	3.9564	4.0945	1.4173	3.8968	4.1353	1.2352	0.9695	1.8006	0.1449	0.9624	0.7414	4.4426	4.1708	4.5032
145048145	pimF	Organic Remediation	Aromatics	Aromatic carboxylic acid	Polynucleobacter sp. QLW-P1DMWA-1	superkingdom:Bacteria;phylum:Proteobacteria;class:Betaproteobacteria;order:Burkholderiales;family:Burkholderiaceae;genus:Polynucleobacter;	3.4333	2.7634	3.1007	0.5043	0.537	0.5775	1.0446	2.2051	1.6976	1.6763	0.3037		0.4987	0.5878	0.7032	0.8876	0.3564	0.6288	1.8775	0.1493	4.6956							0.4383	0.3434
89347395	pcc	Carbon cycling	Carbon fixation		Rhodoferax ferrireducens DSM 15236	superkingdom:Bacteria;phylum:Proteobacteria;class:Betaproteobacteria;order:Burkholderiales;family:Comamonadaceae;genus:Rhodoferax;species:Rhodoferax ferrireducens;	2.1353	1.974	2.2575	0.3971	0.2779	0.4836	1.4399	1.5662	1.2553	1.4574	0.2908	0.1482	0.4479	0.5386	0.7041	0.698	0.3593	0.3604	1.7702	0.3067	2.1456							0.5249	0.6008	0.8502
118470090	exaA	Organic Remediation	Chlorinated solvents		Mycobacterium smegmatis str. MC2 155	superkingdom:Bacteria;phylum:Actinobacteria;class:Actinobacteria;order:Actinomycetales;family:Mycobacteriaceae;genus:Mycobacterium;species:Mycobacterium smegmatis;	0.6457	0.5045	0.5909				0.3458	0.493	0.5739	0.5798									0.6547		2.6484
50542706	rubisco	Carbon cycling	Carbon fixation		uncultured bacterium	superkingdom:Bacteria;																			0.3394										1.1719	0.682
149902136	dsrA	Sulphur	sulfite reductase		Clostridium beijerinckii NCIMB 8052	superkingdom:Bacteria;phylum:Firmicutes;class:Clostridia;order:Clostridiales;family:Clostridiaceae;genus:Clostridium;species:Clostridium beijerinckii;	2.6746	2.5066	2.8587	0.7415	0.6509	0.5164	2.148	2.3157	1.8654	1.5251	0.3016	0.2347	0.5517	0.6479	0.9668	1.3141	0.4151	0.6122	1.675	0.3767	4.0308							0.539		0.6879
146276053	mdlA	Organic Remediation	Aromatics	Aromatic carboxylic acid	Novosphingobium aromaticivorans DSM 12444	superkingdom:Bacteria;phylum:Proteobacteria;class:Alphaproteobacteria;order:Sphingomonadales;family:Sphingomonadaceae;genus:Novosphingobium;species:Novosphingobium aromaticivorans;	0.3625	0.2189	0.3753				0.276		0.1899	0.3527						0.1522	0.1076	1.3748	0.2157		0.7971
70983488	nbaC	Organic Remediation	Aromatics	Nitoaromatics	Aspergillus fumigatus Af293	superkingdom:Eukaryota;kingdom:Fungi;phylum:Ascomycota;class:Eurotiomycetes;order:Eurotiales;family:Trichocomaceae;genus:Aspergillus;species:Aspergillus fumigatus;	0.7193	0.4933	0.518				0.5212	0.4399	0.3816	0.4671	0.1024		0.1532	0.1393	0.2114	0.2448	0.1467		0.4909	0.1448	2.2088
115423534	silC	Metal Resistance	Silver		Bordetella avium 197N	superkingdom:Bacteria;phylum:Proteobacteria;class:Betaproteobacteria;order:Burkholderiales;family:Alcaligenaceae;genus:Bordetella;species:Bordetella avium;	1.2715	0.8622	1.318	0.3195	0.3198	0.3512	0.8948	1.0517	0.8952	0.9994			0.6437	0.2801	0.4701	0.5032		0.239	0.5042	0.1403	3.3489							0.8801		1.0617
116621051	exaA	Organic Remediation	Chlorinated solvents		Solibacter usitatus Ellin6076	superkingdom:Bacteria;phylum:Acidobacteria;class:Solibacteres;order:Solibacterales;family:Solibacteraceae;genus:Solibacter;species:Solibacter usitatus;							0.4794	0.4477	0.2604										0.589	0.3151	0.2916
62468072	bco	Organic Remediation	Aromatics	Aromatic carboxylic acid	uncultured bacterium	superkingdom:Bacteria;	0.516	0.3911	0.6823				0.5139	0.276	0.2518	0.3533			0.1886		0.1569	0.1963			0.2897		2.1082
21646979	sox	Sulphur	Sulphur oxidation		Chlorobium tepidum TLS	superkingdom:Bacteria;phylum:Chlorobi;class:Chlorobia;order:Chlorobiales;family:Chlorobiaceae;genus:Chlorobaculum;species:Chlorobaculum tepidum;	2.227	1.7605	2.4096	0.4151	0.4188	0.5489	1.0266	1.3155	1.1663	1.3651	0.3179	0.2733	0.5059	0.5858	0.6045	0.7811	0.3784	0.5861	1.1324	0.2163	4.557	0.1875	0.1322					0.3444		0.3583
89055554	rubisco	Carbon cycling	Carbon fixation		Jannaschia sp. CCS1	superkingdom:Bacteria;phylum:Proteobacteria;class:Alphaproteobacteria;order:Rhodobacterales;family:Rhodobacteraceae;genus:Jannaschia;	0.4127	0.5199	0.5659				0.5367	0.8043	0.7282	0.8051						0.3149			0.2701		1.854
149278018	pcc	Carbon cycling	Carbon fixation		Pedobacter sp. BAL39	superkingdom:Bacteria;phylum:Bacteroidetes;class:Sphingobacteria;order:Sphingobacteriales;family:Sphingobacteriaceae;genus:Pedobacter;	0.5633	0.4953	0.6129				0.3948	0.7597	0.4516	0.4545			0.1458			0.2895			0.4086		2.4184							1.3924	0.7101	1.2011
108764320	atzC	Organic Remediation	Herbicides related compound		Rubrobacter xylanophilus DSM 9941	superkingdom:Bacteria;phylum:Actinobacteria;class:Actinobacteria;order:Rubrobacterales;family:Rubrobacteraceae;genus:Rubrobacter;species:Rubrobacter xylanophilus;	1.5672	1.457	1.2524	0.3649	0.2906	0.4485	0.8613	0.8545	0.7981	1.1273	0.1593		0.446	0.3175	0.4926	0.5932	0.301	0.3135	0.9033	0.2362	4.3023
82798482	gyrB	other category	Phylogenetic marker		Acholeplasma cavigenitalium	superkingdom:Bacteria;phylum:Tenericutes;class:Mollicutes;order:Acholeplasmatales;family:Acholeplasmataceae;genus:Acholeplasma;	4.2797	3.8258	4.0228	1.4138	1.4697	1.5881	1.7379	4.5831	4.1408	3.9297	0.7207	0.5994	1.1628	1.3257	1.5684	1.4845	0.798	1.278	2.9577	0.2843	4.5585				0.1328	0.3013	0.3877	3.4116	2.0313	1.4044
89334795	atzA	Organic Remediation	Herbicides related compound		Desulfitobacterium hafniense Y51	superkingdom:Bacteria;phylum:Firmicutes;class:Clostridia;order:Clostridiales;family:Peptococcaceae;genus:Desulfitobacterium;species:Desulfitobacterium hafniense;	1.0293	1.1189	1.235	0.4042	0.3648	0.3491	0.5455	1.2667	1.1406	1.4257	0.152		0.1726	0.2627	0.2848	0.4662		0.5487	0.8865		2.5729
iegHydro10							1.0339	0.9159	1.0322	0.2382	0.2293	0.2777	0.571	0.6055	0.696	0.8306	0.1625	0.1698	0.2489	0.3797	0.4047		0.2065	0.2863	0.6738		3.4047
4388628	endoglucanase	Carbon cycling	Carbon degradataion	Cellulose	Clostridium cellulovorans	superkingdom:Bacteria;phylum:Firmicutes;class:Clostridia;order:Clostridiales;family:Clostridiaceae;genus:Clostridium;	0.2775		0.2691					0.408	0.3209	0.363									0.2723		1.3646
121543059	mer	Metal Resistance	Mercury		Candidatus Desulfococcus oleovorans Hxd3	superkingdom:Bacteria;phylum:Proteobacteria;class:Deltaproteobacteria;order:Desulfobacterales;family:Desulfobacteraceae;genus:Desulfococcus;species:Desulfococcus oleovorans;	1.1814	1.0005	0.965				0.9467	0.9623	0.7783	0.8261			0.1962	0.2662	0.3169	0.5346	0.3786	0.8839	0.7709	0.1977	3.2478
111222973	bbsG	Organic Remediation	Aromatics	BTEX and related aromatics	Frankia alni ACN14a	superkingdom:Bacteria;phylum:Actinobacteria;class:Actinobacteria;order:Actinomycetales;family:Frankiaceae;genus:Frankia;species:Frankia alni;	0.9213	0.8327	0.7422				0.5667	0.3977	0.4434	0.5377			0.1452	0.2473	0.1841	0.4203	0.1999	0.1765	0.5901		2.4772							0.2866	0.7062	1.0199
68164680	nirS	Nitrogen	Denitrification		uncultured bacterium	superkingdom:Bacteria;	4.9585	4.4208	4.3814	1.1561	1.1794	0.9594	2.1127	3.2864	2.9111	3.6066	0.5712	0.6844	1.0091	1.1494	1.25	1.4498	0.7918	1.0065	4.7577	0.3337	4.4218		0.2245	0.28	0.1691	0.2715		1.3136	0.9923	1.1921
118705772	mauAB	Organic Remediation	Herbicides related compound		Sphingomonas wittichii RW1	superkingdom:Bacteria;phylum:Proteobacteria;class:Alphaproteobacteria;order:Sphingomonadales;family:Sphingomonadaceae;genus:Sphingomonas;species:Sphingomonas wittichii;	3.3388	2.982	3.2605	0.6386	0.5345	0.6893	1.4858	1.801	1.9717	2.2045	0.3676	0.2035	0.6169	0.8046	1.0358	1.0373	0.5033	0.6427	2.1957	0.2902	3.3204		0.1644	0.1886				0.562	0.5555	0.6275
20520730	pimF	Organic Remediation	Aromatics	Aromatic carboxylic acid	Streptomyces coelicolor A3(2)	superkingdom:Bacteria;phylum:Actinobacteria;class:Actinobacteria;order:Actinomycetales;family:Streptomycetaceae;genus:Streptomyces;species:Streptomyces coelicolor;	0.4894	0.362	0.5159				0.4949	0.4339	0.4882	0.4704									0.2778		1.658
88775986	acetylglucosaminidase	Carbon cycling	Carbon degradataion	Chitin	Reinekea sp. MED297	superkingdom:Bacteria;phylum:Proteobacteria;class:Gammaproteobacteria;genus:Reinekea;	2.4909	1.8982	2.2242	0.7163	0.589	0.6567	1.5162	1.5117	1.4339	1.5562	0.367	0.2714	0.598	0.7081	0.7902	0.966	0.5375	0.5838	1.5486		3.3626	0.1539		0.2128		0.5833	0.3514	0.6432	0.6806	2.1545
55978127	dsrA	Sulphur	sulfite reductase		uncultured sulfate-reducing bacterium	superkingdom:Bacteria;	0.5131	0.3725	0.4415				0.3344	0.4953	0.4416	0.5278						0.2208			0.5315		2.4942
110669570	cytochrome	Energy process	Energy process		Haloquadratum walsbyi DSM 16790	superkingdom:Archaea;phylum:Euryarchaeota;class:Halobacteria;order:Halobacteriales;family:Halobacteriaceae;genus:Haloquadratum;species:Haloquadratum walsbyi;	0.4947	0.4265	0.5718				0.2055	0.4713	0.3495	0.3977					0.1563				0.2629		1.4267
118730373	ArsC	Metal Resistance	Arsenic		Delftia acidovorans SPH-1	superkingdom:Bacteria;phylum:Proteobacteria;class:Betaproteobacteria;order:Burkholderiales;family:Comamonadaceae;genus:Delftia;species:Delftia acidovorans;	0.3022		0.2527	0.5041	0.7248	0.8447	1.1029	0.9177	0.5739	0.362		0.3138	0.443	1.0752	0.8443	0.9281	0.8272	1.0383	0.3039	0.5959	0.4136	0.588		0.4121	0.4538	0.4444	1.0249	0.9739	0.8496	0.6381
152146333	mer	Metal Resistance	Mercury		Beggiatoa sp. SS	superkingdom:Bacteria;phylum:Proteobacteria;class:Gammaproteobacteria;order:Thiotrichales;family:Thiotrichaceae;genus:Beggiatoa;	1.9609	1.6279	1.8226	0.8204	0.5496	0.8407	2.7625	1.5158	1.3993	1.4473	0.3702	0.2945	0.6076	0.6796	0.7429	1.2029	0.4357	0.5607	1.049	0.3791	2.9303							0.7723		1.2816
212527146	AceB	Carbon cycling	Carbon degradataion	Others	Penicillium marneffei ATCC 18224		0.9916	0.9586	0.9754				0.5602	0.6739	0.5793	0.5545	0.1214		0.3107	0.2476	0.3003	0.3519			0.4489		2.9651
152970595	ChrA	Metal Resistance	Chromium		Klebsiella pneumoniae subsp. pneumoniae MGH 78578	superkingdom:Bacteria;phylum:Proteobacteria;class:Gammaproteobacteria;order:Enterobacteriales;family:Enterobacteriaceae;genus:Klebsiella;species:Klebsiella pneumoniae;	3.0784	2.6556	3.7169	0.9146	1.1711	0.7312	1.7826	2.41	2.2296	1.9933	0.5844	0.5839	0.735	0.8853	1.0355	1.0069	0.5171	0.6899	1.847	0.3051	4.7305				0.1486	0.3431	0.7143	1.0563		1.2262
86211173	gyrB	other category	Phylogenetic marker		Pseudomonas pertucinogena	superkingdom:Bacteria;phylum:Proteobacteria;class:Gammaproteobacteria;order:Pseudomonadales;family:Pseudomonadaceae;genus:Pseudomonas;	0.5905	0.5498	0.6636				0.291	0.7071	0.554	0.6796				0.1645					0.5015		2.7614								1.4386	0.4906
113733254	vanA	Carbon cycling	Carbon degradataion	Others	Caulobacter sp. K31	superkingdom:Bacteria;phylum:Proteobacteria;class:Alphaproteobacteria;order:Caulobacterales;family:Caulobacteraceae;genus:Caulobacter;	0.4185	0.5028	0.5352				0.4929	0.6363	0.6452	0.6442					0.2111				0.665		2.5656
145570252	Catechol	Organic Remediation	Aromatics	Other aromatics	Pseudomonas stutzeri A1501	superkingdom:Bacteria;phylum:Proteobacteria;class:Gammaproteobacteria;order:Pseudomonadales;family:Pseudomonadaceae;genus:Pseudomonas;species:Pseudomonas stutzeri;				0.2113	0.2607	0.3178	0.4664						0.2092				0.3189	0.3513	0.5102		0.2373	1.9106	2.0008	3.5754
68230042	xylanase	Carbon cycling	Carbon degradataion	Hemicellulose	Frankia sp. EAN1pec	superkingdom:Bacteria;phylum:Actinobacteria;class:Actinobacteria;order:Actinomycetales;family:Frankiaceae;genus:Frankia;	3.4183	3.0536	2.926	0.6058	0.4835	0.7532	2.4018	1.6852	1.7854	2.0152	0.3915	0.3892	0.6411	0.8245	0.7916	0.9807	0.4861	0.4992	1.8049	0.317	4.7431				0.134	0.4534	0.7152	1.1212	1.0525	0.5572
53728257	ZntA	Metal Resistance	Zinc		Haemophilus somnus 2336	superkingdom:Bacteria;phylum:Proteobacteria;class:Gammaproteobacteria;order:Pasteurellales;family:Pasteurellaceae;genus:Histophilus;species:Histophilus somni;	1.5196	1.4092	1.4317	0.2807	0.3334		0.8226	1.1947	1.0894	1.1506	0.2451	0.2546	0.3774	0.4685	0.5531	0.6103	0.3418	0.3926	1.1007	0.2054	4.5491							0.6648	0.8045	0.6224
21224618	acetylglucosaminidase	Carbon cycling	Carbon degradataion	Chitin	Streptomyces coelicolor A3(2)	superkingdom:Bacteria;phylum:Actinobacteria;class:Actinobacteria;order:Actinomycetales;family:Streptomycetaceae;genus:Streptomyces;species:Streptomyces coelicolor;		0.1753	0.1868																0.228		0.1252								0.493	0.4476
154151622	nifH	Nitrogen	Nitrogen fixation		Candidatus Methanoregula boonei 6A8	superkingdom:Archaea;phylum:Euryarchaeota;class:Methanomicrobia;order:Methanomicrobiales;genus:Candidatus Methanoregula;species:Candidatus Methanoregula boonei;	0.3156	0.2308	0.3097				0.4152	0.2705	0.1868	0.3344						0.5925	0.2097		0.1924		1.456
110680817	dmsA	Organic Remediation	Others		Roseobacter denitrificans OCh 114	superkingdom:Bacteria;phylum:Proteobacteria;class:Alphaproteobacteria;order:Rhodobacterales;family:Rhodobacteraceae;genus:Roseobacter;species:Roseobacter denitrificans;	1.0038	0.9752	1.0523	0.3696	0.3874	0.2798	0.7292	0.7742	0.5877	0.7245	0.132		0.2747	0.2741	0.35	0.3073	0.2113		1.034	0.1518	3.2649
1222527	xylanase	Carbon cycling	Carbon degradataion	Hemicellulose		superkingdom:Bacteria;phylum:Firmicutes;class:Clostridia;order:Thermoanaerobacterales;family:Thermoanaerobacterales Family III. Incertae Sedis;genus:Thermoanaerobacterium;	0.4038	0.4462	0.4061					0.4701	0.5102	0.5024									0.5166		2.0247							0.6435	0.8415
154299891	CopA	Metal Resistance	Copper		Botryotinia fuckeliana B05.10	superkingdom:Eukaryota;kingdom:Fungi;phylum:Ascomycota;class:Leotiomycetes;order:Helotiales;family:Sclerotiniaceae;genus:Botryotinia;species:Botryotinia fuckeliana;	1.2227	0.962	1.121	0.3753	0.2636	0.2767	0.9335	0.8547	0.7508	0.882	0.2132	0.267	0.3067	0.3917	0.4334	0.4985	0.2956	0.3406	0.8028	0.1291	2.7789							0.2375	0.4868	0.5487
158320061	ChrA	Metal Resistance	Chromium		Alkaliphilus oremlandii OhILAs	superkingdom:Bacteria;phylum:Firmicutes;class:Clostridia;order:Clostridiales;family:Clostridiaceae;genus:Alkaliphilus;species:Alkaliphilus oremlandii;	0.2934		0.2698				0.2559	0.3324	0.2924	0.327			0.2724						0.4121		1.3328							0.4855	0.2889	0.6781
70985925	nagG	Organic Remediation	Aromatics	Aromatic carboxylic acid	Aspergillus fumigatus Af293	superkingdom:Eukaryota;kingdom:Fungi;phylum:Ascomycota;class:Eurotiomycetes;order:Eurotiales;family:Trichocomaceae;genus:Aspergillus;species:Aspergillus fumigatus;	1.5505	1.492	1.6048	0.5646	0.624	0.6286	1.0284	1.7545	1.629	1.9849	0.2696	0.205	0.3991	0.5305	0.624	0.6397	0.3218	0.4093	1.7182	0.2	3.4654							0.643	0.7103	0.5516
104304159	pmoA	Carbon cycling	Methane	Methane oxidation	uncultured bacterium	superkingdom:Bacteria;	0.6603	0.6326	0.9963	0.3502		0.2377	0.6151	0.9367	0.862	0.9264				0.2518		0.2141		0.1666	0.8553		2.0609					0.494	0.2763	0.4788	0.4711	1.0711
154161419	czcA	Metal Resistance	Cadmium,Cobalt,Zinc		Xanthobacter autotrophicus Py2	superkingdom:Bacteria;phylum:Proteobacteria;class:Alphaproteobacteria;order:Rhizobiales;family:Xanthobacteraceae;genus:Xanthobacter;species:Xanthobacter autotrophicus;	3.2557	3.1744	3.4775	0.7386	0.7703	0.6849	3.4366	3.1883	1.9277	1.9616	0.4023		0.6227	0.7956	1.2538	1.4872	0.4639	0.6128	2.2239	0.4787						0.482	0.3104	0.683		1.7071
127512801	glucoamylase	Carbon cycling	Carbon degradataion	Starch	Shewanella loihica PV-4	superkingdom:Bacteria;phylum:Proteobacteria;class:Gammaproteobacteria;order:Alteromonadales;family:Shewanellaceae;genus:Shewanella;species:Shewanella loihica;																			0.1845		0.5946
46448394	TerC	Metal Resistance	Tellurium		Desulfovibrio vulgaris subsp. vulgaris str. Hildenborough	superkingdom:Bacteria;phylum:Proteobacteria;class:Deltaproteobacteria;order:Desulfovibrionales;family:Desulfovibrionaceae;genus:Desulfovibrio;species:Desulfovibrio vulgaris;	4.6257	4.2471	4.8362	1.7676	1.8653	2.1003	2.5222	5.2406	4.4233	4.7709	0.8265	0.6282	1.2464	1.5528	1.8101	1.8579	1.0254	1.3377	4.2127	0.3839	4.1327	0.2096	0.217	0.3331		0.5587	0.695	4.0745	2.4099	2.3472
146450026	tftH	Organic Remediation	Aromatics	Chlorinated aromatics	Lodderomyces elongisporus NRRL YB-4239	superkingdom:Eukaryota;kingdom:Fungi;phylum:Ascomycota;class:Saccharomycetes;order:Saccharomycetales;family:Saccharomycetaceae;genus:Lodderomyces;species:Lodderomyces elongisporus;																			0.5187		0.1209
2196828	gyrB	other category	Phylogenetic marker		Shewanella algae	superkingdom:Bacteria;phylum:Proteobacteria;class:Gammaproteobacteria;order:Alteromonadales;family:Shewanellaceae;genus:Shewanella;	0.9405	0.8839	0.9601	0.2219	0.283	0.2681	0.5111	0.8037	0.8106	0.8386			0.2088	0.3131	0.3697		0.1524		0.6212		3.5264							0.6839	1.1705
71842736	linB	Organic Remediation	Pesticides related compound		uncultured bacterium WWRS-2005	superkingdom:Bacteria;																			0.8612		0.2466
119474775	pimF	Organic Remediation	Aromatics	Aromatic carboxylic acid	marine gamma proteobacterium HTCC2143	superkingdom:Bacteria;phylum:Proteobacteria;class:Gammaproteobacteria;	1.3988	1.3253	1.8027	0.5414	0.5183	0.9237	0.8364	2.7246	2.1506	1.8436	0.2912		0.4511	0.3471	0.2543			0.531	0.4181	0.3641	5.0108							0.7664		1.3014
83593735	rubisco	Carbon cycling	Carbon fixation		Rhodospirillum rubrum ATCC 11170	superkingdom:Bacteria;phylum:Proteobacteria;class:Alphaproteobacteria;order:Rhodospirillales;family:Rhodospirillaceae;genus:Rhodospirillum;species:Rhodospirillum rubrum;		0.4598	0.5398				0.2425	0.4956	0.5375	0.6999									0.4602		1.6488
120404320	SMR_antibiotics	Antibiotic resistance	transporter		Mycobacterium vanbaalenii PYR-1		2.5338	2.5862	2.6015	0.3713	0.4863	0.3067	0.9331	1.2352	1.636	1.4526	0.2204	0.2272	0.8351	0.4293	0.5364	0.6663	0.3229	0.3073	1.3541		5.0444
154150521	czcD	Metal Resistance	Cadmium,Cobalt,Zinc		Candidatus Methanoregula boonei 6A8	superkingdom:Archaea;phylum:Euryarchaeota;class:Methanomicrobia;order:Methanomicrobiales;genus:Candidatus Methanoregula;species:Candidatus Methanoregula boonei;	0.4342	0.3693	0.4802					0.6756	0.5528	0.6449						0.2514		0.224	0.4802		1.8481							0.7258		0.9703
19070155	nifH	Nitrogen	Nitrogen fixation		uncultured nitrogen-fixing bacterium	superkingdom:Bacteria;	0.9969	1.0054	1.1995	0.3326		0.3471	0.9406	0.8234	0.7769	0.8874	0.1603		0.4243	0.405	0.4466	0.5515	0.3042	0.2176	0.7866	0.155	3.1053
15075621	trzN	Organic Remediation	Herbicides related compound		Sinorhizobium meliloti	superkingdom:Bacteria;phylum:Proteobacteria;class:Alphaproteobacteria;order:Rhizobiales;family:Rhizobiaceae;genus:Sinorhizobium;	1.3747	1.2541	1.2618	0.511	0.458	0.4713	1.3403	0.9746	0.9837	1.025	0.2729		0.3957	0.4041	0.539	0.6179	0.3906	0.43	0.5104	0.2194	3.6475							0.4444	0.5174
39996436	cytochrome	Energy process	Energy process		Geobacter sulfurreducens PCA	superkingdom:Bacteria;phylum:Proteobacteria;class:Deltaproteobacteria;order:Desulfuromonadales;family:Geobacteraceae;genus:Geobacter;species:Geobacter sulfurreducens;	0.6743	0.5662	0.7355				1.5727	0.4081	0.4649	0.567			0.3537	0.139	0.1757	0.26	0.2502		0.4643	0.3987	2.4595					0.4461	0.1826	0.2311	0.4641	1.0954
119768086	amyA	Carbon cycling	Carbon degradataion	Starch	Shewanella amazonensis SB2B	superkingdom:Bacteria;phylum:Proteobacteria;class:Gammaproteobacteria;order:Alteromonadales;family:Shewanellaceae;genus:Shewanella;species:Shewanella amazonensis;	0.8853	0.8176	0.846	0.3072	0.3363		0.4121	0.7569	0.6438	0.7681	0.1252			0.2607				0.227	0.7252		3.3852							0.532	0.8928	1.5088
214044514	AceB	Carbon cycling	Carbon degradataion	Others	Roseobacter sp. GAI101		0.7263	0.584	0.7193	0.2214		0.3054	5.3156	0.7871	0.7432	0.8584				0.2682		1.5929			0.6987	0.8439	2.0872
145245794	BADH	Organic Remediation	Aromatics	Other aromatics	Aspergillus niger	superkingdom:Eukaryota;kingdom:Fungi;phylum:Ascomycota;class:Eurotiomycetes;order:Eurotiales;family:Trichocomaceae;genus:Aspergillus;species:Aspergillus niger;	1.3057	1.177	1.3735		0.2821	0.3173	0.9326	0.8873	0.851	1.0193	0.1648		0.6312	0.4526	0.3523	0.4598	0.2361	0.2704	0.6751	0.2844	4.1549							0.5673		0.7274
126593827	TerZ	Metal Resistance	Tellurium		Bacillus sp. B14905	superkingdom:Bacteria;phylum:Firmicutes;class:Bacilli;order:Bacillales;family:Bacillaceae;genus:Bacillus;	0.7647	0.7386	0.8564				0.5492	0.5046	0.5618	0.6947	0.1469		0.2276	0.2801	0.354	0.3946	0.1587		0.4555		2.3187
78355730	cytochrome	Energy process	Energy process		Desulfovibrio desulfuricans G20	superkingdom:Bacteria;phylum:Proteobacteria;class:Deltaproteobacteria;order:Desulfovibrionales;family:Desulfovibrionaceae;genus:Desulfovibrio;species:Desulfovibrio desulfuricans;																			0.2785
111614030	tftH	Organic Remediation	Aromatics	Chlorinated aromatics	Verminephrobacter eiseniae EF01-2	superkingdom:Bacteria;phylum:Proteobacteria;class:Betaproteobacteria;order:Burkholderiales;family:Comamonadaceae;genus:Verminephrobacter;species:Verminephrobacter eiseniae;	0.5088	0.4802	0.5931	0.2789	0.2648	0.2014		1.0001	0.9875	0.9526	0.1356			0.1556					0.7073		1.8474
6324893	alkK	Organic Remediation	Others		Saccharomyces cerevisiae	superkingdom:Eukaryota;kingdom:Fungi;phylum:Ascomycota;class:Saccharomycetes;order:Saccharomycetales;family:Saccharomycetaceae;genus:Saccharomyces;	2.7396	1.9285	1.8869	0.6388	0.6198	1.0174	1.9615	1.8746	1.8763	2.699	0.6896	0.6181	1.0125	0.9773	1.1371	0.9905	0.5431	0.5707	1.5067	0.4897	1.826	0.1945	0.1332	0.3212	0.1656	0.514	0.251	0.5933	0.4707	0.9554
118579629	nrfA	Nitrogen	Dissimilatory N reduction		Pelobacter propionicus DSM 2379	superkingdom:Bacteria;phylum:Proteobacteria;class:Deltaproteobacteria;order:Desulfuromonadales;family:Pelobacteraceae;genus:Pelobacter;species:Pelobacter propionicus;	3.3258	2.9611	3.1211	0.7056	0.6129	0.6072	1.6065	1.7125	1.8089	1.6327	0.3757	0.3013	0.5944	0.5807	0.8482	1.0618	0.5048	0.5836	1.5648	0.1897	4.9949	0.1756	0.1651	0.2453	0.09		0.2011	0.8713	0.5616
89094495	SMR_antibiotics	Antibiotic resistance	transporter		Oceanospirillum sp. MED92		0.374	0.42	0.3944				0.3082	0.3352	0.2902	0.3751			0.2358						0.2618		1.7218
89159424	amyA	Carbon cycling	Carbon degradataion	Starch	Halothermothrix orenii H 168	superkingdom:Bacteria;phylum:Firmicutes;class:Clostridia;order:Halanaerobiales;family:Halanaerobiaceae;genus:Halothermothrix;species:Halothermothrix orenii;	0.2446		0.2286						0.2306	0.3174									0.3497		2.0499								0.4548	0.5112
83816696	ZntA	Metal Resistance	Zinc		Salinibacter ruber DSM 13855	superkingdom:Bacteria;phylum:Bacteroidetes;class:Sphingobacteria;order:Sphingobacteriales;genus:Salinibacter;species:Salinibacter ruber;	0.5862	0.4743	0.5937				0.3675	0.4665	0.5116	0.8459				0.1291	0.1388	0.1622		0.1446	0.6609		2.4367							0.3269	0.593	0.6237
83368632	mer	Metal Resistance	Mercury		Rhodobacter sphaeroides ATCC 17025	superkingdom:Bacteria;phylum:Proteobacteria;class:Alphaproteobacteria;order:Rhodobacterales;family:Rhodobacteraceae;genus:Rhodobacter;species:Rhodobacter sphaeroides;	1.25	1.1237	1.3809	0.2537		0.3158	0.95	0.7602	0.7234	0.9278	0.1781	0.259	0.2624	0.526	0.4341	0.7669	0.2145	0.3461	0.9165	0.1335	3.0583				1.1414	2.184	2.9102		0.4684	0.7142
56696201	nhh	Organic Remediation	Aromatics	Nitoaromatics	Silicibacter pomeroyi DSS-3	superkingdom:Bacteria;phylum:Proteobacteria;class:Alphaproteobacteria;order:Rhodobacterales;family:Rhodobacteraceae;genus:Silicibacter;species:Silicibacter pomeroyi;	1.6265	1.5045	1.6392	0.6794	0.5592	0.705	1.2316	1.2237	1.3463	1.7851	0.3912	0.5013	0.5567	0.6967	0.9332	1.2435	0.5819	0.6648	1.5182	0.2606	3.176				0.1139	0.4051	0.2535	0.4944	0.5257	0.8488
90418432	MATE_antibiotic	Antibiotic resistance	transporter		Aurantimonas sp. SI85-9A1		0.8078	0.889	0.9361				0.6059	0.5199	0.5967	0.5847	0.1396		0.1883	0.1863	0.3205	0.291	0.1799	0.2854	0.5231		2.1288							0.2192		0.3552
148553994	pcaG	Organic Remediation	Aromatics	Other aromatics	Sphingomonas wittichii RW1	superkingdom:Bacteria;phylum:Proteobacteria;class:Alphaproteobacteria;order:Sphingomonadales;family:Sphingomonadaceae;genus:Sphingomonas;species:Sphingomonas wittichii;	1.9941	1.5324	1.677	0.4734	0.3737	0.6182	0.9875	1.1491	1.1946	1.3463	0.3203	0.2425	0.426	0.5634	0.544	0.7296	0.303	0.3222	1.2723									0.4148		0.4379
92118063	ppx	Phosphorus	Phosphorus utilization		Nitrobacter hamburgensis X14	superkingdom:Bacteria;phylum:Proteobacteria;class:Alphaproteobacteria;order:Rhizobiales;family:Bradyrhizobiaceae;genus:Nitrobacter;species:Nitrobacter hamburgensis;							0.8376					1.1914				1.2308	0.5021		2.3487	0.2932	0.238
158437029	trzN	Organic Remediation	Herbicides related compound		Clostridium bolteae ATCC BAA-613	superkingdom:Bacteria;phylum:Firmicutes;class:Clostridia;order:Clostridiales;family:Clostridiaceae;genus:Clostridium;species:Clostridium bolteae;	0.8239	0.7716	0.7774		0.3129	0.3569	0.5998	0.6564	0.5435	0.7329	0.1683		0.2889	0.3169	0.4269	0.5077	0.2174	0.3709	0.5096		2.3419
24984124	ChrA	Metal Resistance	Chromium		Pseudomonas putida KT2440	superkingdom:Bacteria;phylum:Proteobacteria;class:Gammaproteobacteria;order:Pseudomonadales;family:Pseudomonadaceae;genus:Pseudomonas;species:Pseudomonas putida;		0.1703	0.2257					0.3011	0.2378	0.5146									0.2967		1.0307							0.2644	0.5865	0.6324
109455169	pimF	Organic Remediation	Aromatics	Aromatic carboxylic acid	Roseobacter denitrificans OCh 114	superkingdom:Bacteria;phylum:Proteobacteria;class:Alphaproteobacteria;order:Rhodobacterales;family:Rhodobacteraceae;genus:Roseobacter;species:Roseobacter denitrificans;	2.2524	1.6435	2.1904	0.6368	0.6353	0.8041	1.1409	2.4778	2.0308	2.338	0.3918		0.4827	0.633	0.7706	0.6665	0.3259	0.4824	3.4958	0.2721								0.9348	1.1055	1.0514
118681426	czcA	Metal Resistance	Cadmium,Cobalt,Zinc		Geobacter lovleyi SZ	superkingdom:Bacteria;phylum:Proteobacteria;class:Deltaproteobacteria;order:Desulfuromonadales;family:Geobacteraceae;genus:Geobacter;species:Geobacter lovleyi;	0.4775	0.5132	0.6112	0.6136	0.6071	0.5197	2.481	0.8594	0.8188	0.8512	0.1387		0.2306	0.2646	0.4371	0.3716	0.4716	0.5759	0.6004	0.5664	2.8018	0.2299		0.2496		0.2472	0.3472	0.7896	0.3666	0.5274
83756626	MATE_antibiotic	Antibiotic resistance	transporter		Salinibacter ruber DSM 13855		1.9001	1.5679	1.7261	0.5683	0.5151	0.7136	1.9195	1.2894	1.1538	1.3454	0.4318	0.3458	0.5452	0.6085	0.6978	0.9584	0.5719	0.5316	0.7803	0.4268	3.4424				0.1399		0.2082	0.5159		0.5325
76164137	hmgB	Organic Remediation	Aromatics	Aromatic carboxylic acid	Chloroflexus aurantiacus J-10-fl	superkingdom:Bacteria;phylum:Chloroflexi;class:Chloroflexi;order:Chloroflexales;family:Chloroflexaceae;genus:Chloroflexus;species:Chloroflexus aurantiacus;							0.2824												0.3605	0.1079
24983998	TerC	Metal Resistance	Tellurium		Pseudomonas putida KT2440	superkingdom:Bacteria;phylum:Proteobacteria;class:Gammaproteobacteria;order:Pseudomonadales;family:Pseudomonadaceae;genus:Pseudomonas;species:Pseudomonas putida;	1.3378	1.206	1.6089	0.303	0.457	0.4847	0.8968	1.0121	0.9191	1.0355	0.1452		0.3643	0.423	0.5386	0.7465	0.4974	0.5158	0.8396	0.2062	3.8531					0.3657	0.809		1.0905	0.8083
67920251	pcaG	Organic Remediation	Aromatics	Other aromatics	Crocosphaera watsonii WH 8501	superkingdom:Bacteria;phylum:Cyanobacteria;order:Chroococcales;genus:Crocosphaera;species:Crocosphaera watsonii;	4.1788	3.7175	3.808	0.8545	0.8336	0.8322	1.8808	3.1464	3.0733	3.1598	0.5894	0.4885	0.825	0.8689	1.0812	1.3547	0.6576	0.8874	2.5948	0.262	4.4027							0.9206	0.7363	1.0324
62003551	narG	Nitrogen	Denitrification		uncultured bacterium	superkingdom:Bacteria;	0.4144		0.5496				0.2599	0.4239	0.2957	0.5293								0.655	0.289		1.3925
5020380	hydrogenase	Energy process	Energy process		Rhodobacter capsulatus	superkingdom:Bacteria;phylum:Proteobacteria;class:Alphaproteobacteria;order:Rhodobacterales;family:Rhodobacteraceae;genus:Rhodobacter;							0.474								0.1563				0.2902
39998044	ArsC	Metal Resistance	Arsenic		Geobacter sulfurreducens PCA	superkingdom:Bacteria;phylum:Proteobacteria;class:Deltaproteobacteria;order:Desulfuromonadales;family:Geobacteraceae;genus:Geobacter;species:Geobacter sulfurreducens;																			0.2513		1.4017
73541483	hmgB	Organic Remediation	Aromatics	Aromatic carboxylic acid	Ralstonia eutropha JMP134	superkingdom:Bacteria;phylum:Proteobacteria;class:Betaproteobacteria;order:Burkholderiales;family:Burkholderiaceae;genus:Cupriavidus;species:Cupriavidus necator;	1.3294	1.1269	1.5642	0.6576	0.4947	0.3836	0.4815	1.6947	1.6602	1.6539	0.1961		0.1865	0.2724	0.2605	0.3347		0.456	1.329		2.9384							0.3849		0.5333
29649150	gyrB	other category	Phylogenetic marker		Mesoplasma syrphidae	superkingdom:Bacteria;phylum:Tenericutes;class:Mollicutes;order:Entomoplasmatales;family:Entomoplasmataceae;genus:Mesoplasma;	0.5779	0.2852	0.4619																0.3978		1.7094
151559546	mdlA	Organic Remediation	Aromatics	Aromatic carboxylic acid	Ochrobactrum anthropi ATCC 49188	superkingdom:Bacteria;phylum:Proteobacteria;class:Alphaproteobacteria;order:Rhizobiales;family:Brucellaceae;genus:Ochrobactrum;species:Ochrobactrum anthropi;	0.7164	0.6278	0.6774		0.4001	0.2732	0.2412	1.2588	0.9363	0.9758	0.1487			0.1634	0.5521				0.6685		2.3937
115390094	endochitinase	Carbon cycling	Carbon degradataion	Chitin	Aspergillus terreus NIH2624	superkingdom:Eukaryota;kingdom:Fungi;phylum:Ascomycota;class:Eurotiomycetes;order:Eurotiales;family:Trichocomaceae;genus:Aspergillus;species:Aspergillus terreus;																	0.1473		0.191		1.2989								1.3797	0.816
89348620	czcA	Metal Resistance	Cadmium,Cobalt,Zinc		Xanthobacter autotrophicus Py2	superkingdom:Bacteria;phylum:Proteobacteria;class:Alphaproteobacteria;order:Rhizobiales;family:Xanthobacteraceae;genus:Xanthobacter;species:Xanthobacter autotrophicus;																			0.7454
156740540	cellobiase	Carbon cycling	Carbon degradataion	Cellulose	Roseiflexus castenholzii DSM 13941	superkingdom:Bacteria;phylum:Chloroflexi;class:Chloroflexi;order:Chloroflexales;family:Chloroflexaceae;genus:Roseiflexus;species:Roseiflexus castenholzii;	1.1718	1.0491	1.5068	0.391		0.3713	2.1014	0.9979	0.7621	0.7914				0.3171	0.5953	0.362	0.3666		2.0472	0.554	4.6586				0.1846	1.8737	0.5187	0.4248	0.4779	0.7992
23305801	phenol_oxidase	Carbon cycling	Carbon degradataion	Lignin	Phaeosphaeria spartinicola	superkingdom:Eukaryota;kingdom:Fungi;phylum:Ascomycota;class:Dothideomycetes;order:Pleosporales;family:Phaeosphaeriaceae;genus:Phaeosphaeria;	0.5027		0.3385																0.3938		1.8865							0.3138		0.7829
126737799	SMR_antibiotics	Antibiotic resistance	transporter		Roseobacter sp. SK209-2-6		0.5943	0.3599	0.4359					0.3479	0.3316	0.4494					0.1368				0.3642		2.1706
153892922	cellobiase	Carbon cycling	Carbon degradataion	Cellulose	Opitutaceae bacterium TAV2	superkingdom:Bacteria;phylum:Verrucomicrobia;class:Opitutae;family:Opitutaceae;							0.2667												0.2546	0.1425	0.4917							0.2569	0.5669
46917304	nirS	Nitrogen	Denitrification		uncultured bacterium	superkingdom:Bacteria;	0.5829	0.6021	0.5281	0.3113	0.3086		0.2828	0.5053	0.4346	0.5798		0.1941			0.2975				0.3591		2.0248
116049484	SMR_antibiotics	Antibiotic resistance	transporter		Pseudomonas aeruginosa UCBPP-PA14																				0.2101
109645564	nrfA	Nitrogen	Dissimilatory N reduction		Desulfitobacterium hafniense DCB-2	superkingdom:Bacteria;phylum:Firmicutes;class:Clostridia;order:Clostridiales;family:Peptococcaceae;genus:Desulfitobacterium;species:Desulfitobacterium hafniense;				0.8829	1.1121	1.3381	3.1449	1.2293	0.9025	1.037	0.1731	0.3688	0.5151	0.5307	0.8289	0.7962	0.7409	1.1885	0.3566	0.9506	0.1992	0.2728		0.276	0.2673	0.3524	0.6167	0.9069	0.4596	1.2989
91978108	ZntA	Metal Resistance	Zinc		Rhodopseudomonas palustris BisB5	superkingdom:Bacteria;phylum:Proteobacteria;class:Alphaproteobacteria;order:Rhizobiales;family:Bradyrhizobiaceae;genus:Rhodopseudomonas;species:Rhodopseudomonas palustris;	0.3545	0.3887	0.3527					0.4423	0.5739	0.5365									0.5834		1.1587							0.4396	0.3814
12666724	glucoamylase	Carbon cycling	Carbon degradataion	Starch	Talaromyces emersonii	superkingdom:Eukaryota;kingdom:Fungi;phylum:Ascomycota;class:Eurotiomycetes;order:Eurotiales;family:Trichocomaceae;genus:Talaromyces;																			0.2764
67850650	CODH	Carbon cycling	Carbon fixation		Clostridium thermocellum ATCC 27405	superkingdom:Bacteria;phylum:Firmicutes;class:Clostridia;order:Clostridiales;family:Clostridiaceae;genus:Clostridium;species:Clostridium thermocellum;	0.233		0.4267					0.3409	0.333	0.4695							0.4054		0.4071	0.1415	1.749							0.2854	0.953	0.6635
77463325	ppx	Phosphorus	Phosphorus utilization		Rhodobacter sphaeroides 2.4.1	superkingdom:Bacteria;phylum:Proteobacteria;class:Alphaproteobacteria;order:Rhodobacterales;family:Rhodobacteraceae;genus:Rhodobacter;species:Rhodobacter sphaeroides;	1.5054	1.3554	1.5936	0.5083	0.4717	0.5229	1.1561	1.0044	0.9067	1.2033	0.285	0.2749	0.4514	0.5116	0.6902	0.6709	0.4751	0.4531	0.9229	0.2059	4.3512							0.4677	0.8119	0.5581
55740973	dsrA	Sulphur	sulfite reductase		uncultured bacterium	superkingdom:Bacteria;																			0.4557
14027866	linC	Organic Remediation	Pesticides related compound		Mesorhizobium loti MAFF303099	superkingdom:Bacteria;phylum:Proteobacteria;class:Alphaproteobacteria;order:Rhizobiales;family:Phyllobacteriaceae;genus:Mesorhizobium;species:Mesorhizobium loti;	1.0869	0.9616	1.3962	0.2861	0.4978	0.3	0.3913	1.2213	1.0759	1.0512	0.1595			0.2487	0.4156			0.405	1.1334		4.5703
148500643	ChrA	Metal Resistance	Chromium		Sphingomonas wittichii RW1	superkingdom:Bacteria;phylum:Proteobacteria;class:Alphaproteobacteria;order:Sphingomonadales;family:Sphingomonadaceae;genus:Sphingomonas;species:Sphingomonas wittichii;	0.443	0.3778	0.6012	0.6508	0.5482	0.9468	1.8324	0.3561		0.4107		0.8656	0.3223	0.3186	0.4756	0.3658	0.6881		0.2891	0.6457	1.696							0.9333	0.6221	1.4003
73541511	pimF	Organic Remediation	Aromatics	Aromatic carboxylic acid	Ralstonia eutropha JMP134	superkingdom:Bacteria;phylum:Proteobacteria;class:Betaproteobacteria;order:Burkholderiales;family:Burkholderiaceae;genus:Cupriavidus;species:Cupriavidus necator;	1.9488	1.8183	2.0034	0.4585	0.5025	0.6624	1.2539	1.3658	1.2391	1.5803	0.3078	0.4475	0.5949	0.6542	0.6912	0.8695	0.4752	0.5218	1.1114	0.2199	4.4585				0.1402	0.2882	0.2166
119713520	Arylest	Organic Remediation	Aromatics	Other aromatics	uncultured marine bacterium EB0_35D03	superkingdom:Bacteria;	2.452	2.199	2.9709	1.1072	1.0671	1.1137	1.1043	4.1167	3.6088	4.0771	0.5455		0.3539	0.6298	0.7732	0.5176	0.2069	0.8004	2.8655	0.2243	4.0772							2.166	1.297	2.1053
119400912	hmgC	Organic Remediation	Aromatics	Aromatic carboxylic acid	Aspergillus clavatus NRRL 1	superkingdom:Eukaryota;kingdom:Fungi;phylum:Ascomycota;class:Eurotiomycetes;order:Eurotiales;family:Trichocomaceae;genus:Aspergillus;species:Aspergillus clavatus;																			0.4479		0.9219
48857	B_lactamase	Antibiotic resistance	Beta-lactamases?		Pseudomonas aeruginosa		1.801	1.8585	2.097	0.3516	0.5962	0.3817	1.47	1.3019	1.2159	1.1761	0.4346	0.3948	3.7549	0.9237	0.8915	0.7878	0.5706	0.6029	1.0471	0.2328	4.7485
94470913	nifH	Nitrogen	Nitrogen fixation		uncultured bacterium	superkingdom:Bacteria;									0.2655	0.3239									0.284		1.3886
46095836	pheA	Organic Remediation	Aromatics	Other aromatics	Ustilago maydis 521	superkingdom:Eukaryota;kingdom:Fungi;phylum:Basidiomycota;class:Ustilaginomycetes;order:Ustilaginales;family:Ustilaginaceae;genus:Ustilago;species:Ustilago maydis;	0.9473	0.7458	0.7182	0.3955	0.3156	0.4139	0.6873	0.5247	0.6518	0.7826	0.1987	0.1338	0.2406	0.2802	0.3892	0.5178	0.3509	0.3009	0.4785	0.1984	2.0808							0.2498		0.3502
63253985	nitA	Organic Remediation	Aromatics	Other aromatics	Pseudomonas syringae pv. syringae B728a	superkingdom:Bacteria;phylum:Proteobacteria;class:Gammaproteobacteria;order:Pseudomonadales;family:Pseudomonadaceae;genus:Pseudomonas;species:Pseudomonas syringae;	0.4266	0.3766	0.4368				0.4482	0.3291	0.3102	0.426			0.2515						0.3856		1.6819
110825410	CDH	Carbon cycling	Carbon degradataion	Cellulose	Rhodococcus sp. RHA1	superkingdom:Bacteria;phylum:Actinobacteria;class:Actinobacteria;order:Actinomycetales;family:Nocardiaceae;genus:Rhodococcus;	0.7809	0.6851	0.7458	0.377	0.4557	0.4285	2.0147	0.548	0.439				0.3373	0.4151	4.0788	0.5779	0.3667		0.5638	0.5403	2.0047
37522378	linB	Organic Remediation	Pesticides related compound		Gloeobacter violaceus PCC 7421	superkingdom:Bacteria;phylum:Cyanobacteria;class:Gloeobacteria;order:Gloeobacterales;genus:Gloeobacter;species:Gloeobacter violaceus;	1.5963	1.2025	1.4797	0.3008	0.232	0.5704	0.4624	1.3995	1.2333	1.4135	0.2204		0.3479	0.4818	0.4792	0.3738			0.7334	0.1195	4.624
68203061	CopA	Metal Resistance	Copper		Frankia sp. EAN1pec	superkingdom:Bacteria;phylum:Actinobacteria;class:Actinobacteria;order:Actinomycetales;family:Frankiaceae;genus:Frankia;	1.2035	1.1855	1.0676				0.4863	0.9048	0.9001	0.9044							0.6815		0.905	0.1713	3.7344							0.8112	0.6428	0.6369
115260179	CopA	Metal Resistance	Copper		Rhizobium leguminosarum bv. viciae 3841	superkingdom:Bacteria;phylum:Proteobacteria;class:Alphaproteobacteria;order:Rhizobiales;family:Rhizobiaceae;genus:Rhizobium;species:Rhizobium leguminosarum;																			1.0008		0.1239
117999213	pcc	Carbon cycling	Carbon fixation		Comamonas testosteroni KF-1	superkingdom:Bacteria;phylum:Proteobacteria;class:Betaproteobacteria;order:Burkholderiales;family:Comamonadaceae;genus:Comamonas;species:Comamonas testosteroni;	1.7176	1.4744	1.6688	0.425	0.4585	0.4634	0.3663	1.9732	1.778	1.8389	0.2232		0.2013	0.3082	0.463	0.2906		0.3333	1.6839		4.7044							0.5229	0.4347	0.5067
60416980	ara_fungi	Carbon cycling	Carbon degradataion	Hemicellulose	Fusarium oxysporum f. sp. dianthi	superkingdom:Eukaryota;kingdom:Fungi;phylum:Ascomycota;class:Sordariomycetes;order:Hypocreales;genus:Fusarium;species:Fusarium oxysporum;	0.8781	0.8863	0.9093				0.458	0.7354	0.5779	0.7395					0.2102				0.6621		3.533							0.3276	1.2474	0.3934
37925029	nifH	Nitrogen	Nitrogen fixation		uncultured nitrogen-fixing bacterium	superkingdom:Bacteria;	0.9307	0.7905	0.9031	0.2314	0.2581	0.325	0.5088	0.6356	0.6731	0.6293	0.1655		0.3116	0.2172	0.2979	0.3561			0.5984		2.0336
77382984	silC	Metal Resistance	Silver		Pseudomonas fluorescens PfO-1	superkingdom:Bacteria;phylum:Proteobacteria;class:Gammaproteobacteria;order:Pseudomonadales;family:Pseudomonadaceae;genus:Pseudomonas;species:Pseudomonas fluorescens;	0.3446	0.1827	0.2317				0.666		0.1958	0.2814						0.2626	0.4362	0.4712	0.2058	0.2004	1.2924	0.3981	0.3373	0.4474
114314960	exaA	Organic Remediation	Chlorinated solvents		Granulibacter bethesdensis CGDNIH1	superkingdom:Bacteria;phylum:Proteobacteria;class:Alphaproteobacteria;order:Rhodospirillales;family:Acetobacteraceae;genus:Granulibacter;species:Granulibacter bethesdensis;	0.3139	0.2984	0.3784					0.506	0.4827	0.5471									0.3749		1.3715
110285806	GCoADH	Organic Remediation	Aromatics	Aromatic carboxylic acid	Mesorhizobium sp. BNC1	superkingdom:Bacteria;phylum:Proteobacteria;class:Alphaproteobacteria;order:Rhizobiales;family:Phyllobacteriaceae;genus:Mesorhizobium;								0.4789	0.3649	0.307									0.2638		0.9009
139003462	nifH	Nitrogen	Nitrogen fixation		uncultured nitrogen-fixing bacterium	superkingdom:Bacteria;	0.6141	0.5755	0.6122	0.2778		0.2531	0.4533	0.5534	0.481	0.4615				0.1675	0.1712	0.3932			0.3686		2.0274
154155441	alkH	Organic Remediation	Other Hydrocarbons		Parvibaculum lavamentivorans DS-1	superkingdom:Bacteria;phylum:Proteobacteria;class:Alphaproteobacteria;order:Rhizobiales;family:Phyllobacteriaceae;genus:Parvibaculum;species:Parvibaculum lavamentivorans;	0.6675	0.7225	0.7165				0.3763	0.3233	0.4546	0.5744									0.5545		1.4684
77457139	hmgC	Organic Remediation	Aromatics	Aromatic carboxylic acid	Pseudomonas fluorescens PfO-1	superkingdom:Bacteria;phylum:Proteobacteria;class:Gammaproteobacteria;order:Pseudomonadales;family:Pseudomonadaceae;genus:Pseudomonas;species:Pseudomonas fluorescens;							1.03								0.1825				0.3001	0.328	0.4061	0.2083		0.2883
146188553	dsrA	Sulphur	sulfite reductase		uncultured sulfate-reducing bacterium	superkingdom:Bacteria;	2.279	1.7779	2.0559	0.5373	0.5462	0.497	1.8099	1.5103	1.3458	1.3394	0.3547	0.2069	0.4985	0.5211	0.6073	0.6429	0.4217	0.4235	0.8239	0.4207	4.5523							0.4117		0.788
119403706	ara_fungi	Carbon cycling	Carbon degradataion	Hemicellulose	Aspergillus clavatus NRRL 1	superkingdom:Eukaryota;kingdom:Fungi;phylum:Ascomycota;class:Eurotiomycetes;order:Eurotiales;family:Trichocomaceae;genus:Aspergillus;species:Aspergillus clavatus;	5.8853	5.8107	5.1623	1.8017	1.2231	0.6292		3.7613	3.8601	4.128	0.4314	0.3439	0.7692	1.073	1.0304	1.2621	0.5499	0.5432	5.2427	0.4528			0.1749	0.3186	0.119	0.425	0.7353	1.1377	1.3141	2.0532
116733977	nmoA	Organic Remediation	Aromatics	Nitoaromatics	Gordonia amicalis	superkingdom:Bacteria;phylum:Actinobacteria;class:Actinobacteria;order:Actinomycetales;family:Gordoniaceae;genus:Gordonia;	0.9301	0.7636	0.6787				0.3582	0.4858	0.4696	0.5573	0.1099		0.1213	0.1262	0.1515	0.2673			0.4531		2.1158
152972624	MFS_antibiotic	Antibiotic resistance	transporter		Klebsiella pneumoniae subsp. pneumoniae MGH 78578		1.1019	1.0016	1.1075		0.4202	0.2871	1.0667	0.7085	0.5937	0.7471			0.3517	0.3171	0.494	0.4226	0.2554		0.5332	0.1567	3.6719
119818800	pcc	Carbon cycling	Carbon fixation		Stenotrophomonas maltophilia R551-3	superkingdom:Bacteria;phylum:Proteobacteria;class:Gammaproteobacteria;order:Xanthomonadales;family:Xanthomonadaceae;genus:Stenotrophomonas;species:Stenotrophomonas maltophilia;	1.687	1.5555	1.8469	0.7992	0.5544	0.7598	0.6939	2.0718	1.8916	2.1904	0.3316		0.4424	0.5677	0.583	0.6229	0.314	0.5358	1.8645		4.2592							0.7141	0.9743	0.8871
1903327	pimF	Organic Remediation	Aromatics	Aromatic carboxylic acid	Thermoanaerobacterium thermosaccharolyticum	superkingdom:Bacteria;phylum:Firmicutes;class:Clostridia;order:Thermoanaerobacterales;family:Thermoanaerobacterales Family III. Incertae Sedis;genus:Thermoanaerobacterium;													0.7829						0.4017	0.1889
91201998	czcA	Metal Resistance	Cadmium,Cobalt,Zinc		Candidatus Kuenenia stuttgartiensis	superkingdom:Bacteria;phylum:Planctomycetes;class:Planctomycetacia;order:Planctomycetales;genus:Candidatus Kuenenia;	1.4556	1.421	1.633	0.3823	0.4306	0.2908	1.0256	1.412	1.1046	1.1162	0.2776	0.2326	0.4464	0.447	0.4889	0.6036	0.2662	0.3086	1.0715	0.176	4.6378					0.4629	0.3006	0.5198	0.3164
68240050	sox	Sulphur	Sulphur oxidation		Prosthecochloris aestuarii DSM 271	superkingdom:Bacteria;phylum:Chlorobi;class:Chlorobia;order:Chlorobiales;family:Chlorobiaceae;genus:Prosthecochloris;species:Prosthecochloris aestuarii;	5.4993	4.6155	5.4424	4.6248	5.2672	3.7834	5.9869	4.8515	6.0113	5.921	1.9147	0.7209	2.8262	3.344	3.6121	2.9023	1.2062	2.4267	6.6367	0.5316		0.3603	0.2854	0.2023	0.2399	0.6089	0.5519	5.3741	4.8126	4.5615
32397293	Mex	Antibiotic resistance	transporter		Rhodopirellula baltica SH 1								0.586										0.4082		0.5217	0.3445	0.3279
40253038	dsrA	Sulphur	sulfite reductase		uncultured sulfate-reducing bacterium	superkingdom:Bacteria;	5.208	4.7976	6.2935	1.4173	1.3691	1.5126	1.1405	6.1136	5.8761	5.1923	0.7579	0.2823	0.7445	1.0409	1.1476	0.9799		1.1413	4.5472		4.5831							1.4991	0.6731	1.3277
13898429	dsrA	Sulphur	sulfite reductase		uncultured phenanthrene mineralizing bacterium	superkingdom:Bacteria;phylum:Proteobacteria;class:Deltaproteobacteria;				0.2811	0.2089	0.3494	0.3624							1.2821	0.4872		0.2656	0.4835	0.6369	0.2329
37498962	endoglucanase	Carbon cycling	Carbon degradataion	Cellulose	Bacillus pumilus	superkingdom:Bacteria;phylum:Firmicutes;class:Bacilli;order:Bacillales;family:Bacillaceae;genus:Bacillus;	2.4693	2.65	2.3093	0.6635	0.6571	1.0172	1.6969	2.2666	2.04	2.4603	0.5328	0.446	0.7384	0.8642	1.0421	1.0648	0.637	0.7798	1.8725	0.3236	3.3513					0.7907	0.28	0.6756	0.8965	1.1186
88789151	MFS_antibiotic	Antibiotic resistance	transporter		Nitrococcus mobilis Nb-231		2.2483	2.7019	1.7646	3.4278	1.5	0.4184	1.2697	1.1366	0.9754	1.1966	0.2814		0.7832	0.7894	1.4959	0.7191	0.3266	0.4399	1.1415		4.6098
98976509	TerC	Metal Resistance	Tellurium		Sphingopyxis alaskensis RB2256	superkingdom:Bacteria;phylum:Proteobacteria;class:Alphaproteobacteria;order:Sphingomonadales;family:Sphingomonadaceae;genus:Sphingopyxis;species:Sphingopyxis alaskensis;															0.2589		0.5505		1.3264									0.8049	2.2505	1.8047
120435471	TerC	Metal Resistance	Tellurium		Gramella forsetii KT0803	superkingdom:Bacteria;phylum:Bacteroidetes;class:Flavobacteria;order:Flavobacteriales;family:Flavobacteriaceae;genus:Gramella;species:Gramella forsetii;																			0.3398		0.7562
39649728	nhh	Organic Remediation	Aromatics	Nitoaromatics	Rhodopseudomonas palustris CGA009	superkingdom:Bacteria;phylum:Proteobacteria;class:Alphaproteobacteria;order:Rhizobiales;family:Bradyrhizobiaceae;genus:Rhodopseudomonas;species:Rhodopseudomonas palustris;	0.8556	0.8105	0.9054	0.293	0.2791	0.4681	0.6997	0.6613	0.6139	0.6573				0.2971	0.3026	0.4032			0.553		3.0247
118698615	rubisco	Carbon cycling	Carbon fixation		Burkholderia ambifaria MC40-6	superkingdom:Bacteria;phylum:Proteobacteria;class:Betaproteobacteria;order:Burkholderiales;family:Burkholderiaceae;genus:Burkholderia;species:Burkholderia ambifaria;	0.2519		0.2894					0.2239	0.214										0.3396		2.0804					0.3852	0.4151
76558649	ZntA	Metal Resistance	Zinc		Natronomonas pharaonis DSM 2160	superkingdom:Archaea;phylum:Euryarchaeota;class:Halobacteria;order:Halobacteriales;family:Halobacteriaceae;genus:Natronomonas;species:Natronomonas pharaonis;	1.2107	0.7674	0.816				0.5184	0.6203	0.6138	0.7265			0.2354	0.2986	0.3109	0.391	0.2184		0.4881		3.0539								0.4999	0.5025
153832840	MFS_antibiotic	Antibiotic resistance	transporter		Vibrio harveyi HY01		1.0064	0.6647	0.8689	0.179	0.2375	0.2703	0.5856	0.61	0.6052	0.698	0.1663		0.8118	0.4469	0.2985	0.2885	0.156	0.1846	0.6119		2.3098
18892757	ZntA	Metal Resistance	Zinc		Pyrococcus furiosus DSM 3638	superkingdom:Archaea;phylum:Euryarchaeota;class:Thermococci;order:Thermococcales;family:Thermococcaceae;genus:Pyrococcus;species:Pyrococcus furiosus;	0.6137	0.4419	0.5935				0.3269	0.6132	0.6216	0.6531	0.1553								0.4949		2.3983							0.5565	0.7216	0.6795
90413673	AceB	Carbon cycling	Carbon degradataion	Others	Photobacterium profundum 3TCK		1.1552	0.8815	1.0556	0.3531	0.2601	0.5075	0.3862	1.0152	1.1013	1.1578	0.1745		0.213	0.2939	0.2802	0.2563	0.1361	0.2192	1.1924		2.2925							0.291	0.1847	0.4395
133738798	AceB	Carbon cycling	Carbon degradataion	Others	Herminiimonas arsenicoxydans			0.2502	0.2607				1.3092					0.7964	0.4277	0.2515	0.5177		0.4021	4.5798	3.1542	0.3904	0.1142	0.2646		0.2439		0.7016	0.4676	0.5646	0.3485	0.6995
113954784	CopA	Metal Resistance	Copper		Synechococcus sp. CC9311	superkingdom:Bacteria;phylum:Cyanobacteria;order:Chroococcales;genus:Synechococcus;	0.9359	0.7107	0.9241				0.4574	1.0433	0.9167	1.1351	0.17		0.1747	0.1989	0.2774	0.3211			1.144		4.5284							0.9286	0.6292
78102103	nifH	Nitrogen	Nitrogen fixation		uncultured bacterium	superkingdom:Bacteria;																			0.2356		0.7713
33333865	nidA	Organic Remediation	Aromatics	Polycyclic aromatics	Mycobacterium sp. S65	superkingdom:Bacteria;phylum:Actinobacteria;class:Actinobacteria;order:Actinomycetales;family:Mycobacteriaceae;genus:Mycobacterium;	1.1743	1.025	1.1359	0.2693	0.1998		0.6238	0.7664	0.6997	0.8852			0.2565	0.2537	0.3647	0.3563	0.1856	0.3191	0.5977		3.4356
50842708	czcD	Metal Resistance	Cadmium,Cobalt,Zinc		Propionibacterium acnes KPA171202	superkingdom:Bacteria;phylum:Actinobacteria;class:Actinobacteria;order:Actinomycetales;family:Propionibacteriaceae;genus:Propionibacterium;species:Propionibacterium acnes;	0.7053	0.6519	0.7725				0.3506	0.4746	0.3678	0.4971			0.1623	0.1563	0.1693				0.4321		3.181
148653392	mdlC	Organic Remediation	Aromatics	Aromatic carboxylic acid	Psychrobacter sp. PRwf-1	superkingdom:Bacteria;phylum:Proteobacteria;class:Gammaproteobacteria;order:Pseudomonadales;family:Moraxellaceae;genus:Psychrobacter;	0.9025	0.8697	1.153		0.3587	0.2968	0.2478	1.3734	1.5218	1.1736	0.1449		0.2309				0.2019	0.508	0.8663		2.1862
68535710	ZntA	Metal Resistance	Zinc		Corynebacterium jeikeium K411	superkingdom:Bacteria;phylum:Actinobacteria;class:Actinobacteria;order:Actinomycetales;family:Corynebacteriaceae;genus:Corynebacterium;species:Corynebacterium jeikeium;	0.9384	0.8393	0.9646	0.2505	0.3412	0.207	0.4975	0.6887	0.7044	0.6342	0.1476		0.2311	0.2938	0.3449	0.3639	0.2772		0.6571		2.2717
108766126	AceA	Carbon cycling	Carbon degradataion	Others	Rubrobacter xylanophilus DSM 9941		0.9084	0.8871	0.8787	0.4184	0.3772	0.4303			0.6808	0.7345	0.2131	0.2471	0.2889	0.393	0.537	0.7248	0.3844	0.3292	0.7066		1.967
134299330	arsB	Metal Resistance	Arsenic		Desulfotomaculum reducens MI-1	superkingdom:Bacteria;phylum:Firmicutes;class:Clostridia;order:Clostridiales;family:Peptococcaceae;genus:Desulfotomaculum;species:Desulfotomaculum reducens;	1.4083	1.2989	1.7295	0.4161	0.2807	0.27	0.5763	1.1704	0.8947	0.8195				0.2029	0.2592	0.2904	0.1863		0.6852		4.1804					0.6821	0.4566	0.3656	0.4176	0.8303
114536590	pimF	Organic Remediation	Aromatics	Aromatic carboxylic acid	Fulvimarina pelagi HTCC2506	superkingdom:Bacteria;phylum:Proteobacteria;class:Alphaproteobacteria;order:Rhizobiales;family:Aurantimonadaceae;genus:Fulvimarina;species:Fulvimarina pelagi;		0.3151	0.311					0.7386	0.4305	0.639									0.4451		1.2662
83026006	alkB	Organic Remediation	Other Hydrocarbons		uncultured bacterium	superkingdom:Bacteria;	0.8642	0.8797	1.0165	0.2261		0.1834		0.5021	0.4506	0.7096					0.1432				0.5103		2.1654
134100617	pcpB	Organic Remediation	Herbicides related compound		Saccharopolyspora erythraea NRRL 2338	superkingdom:Bacteria;phylum:Actinobacteria;class:Actinobacteria;order:Actinomycetales;family:Pseudonocardiaceae;genus:Saccharopolyspora;species:Saccharopolyspora erythraea;	0.7869	0.7799	0.8379		0.2213	0.35		0.8878	0.9577	1.1969	0.143			0.1591	0.196				0.8122		2.237
30525473	dsrA	Sulphur	sulfite reductase		uncultured sulfate-reducing bacterium	superkingdom:Bacteria;	1.1487	1.0442	1.1202	0.3208	0.2528	0.2681	0.7645	0.7798	0.686	0.8752	0.1406		0.2138	0.3084	0.2971	0.4576	0.2837		0.7166		3.8817
109643167	hydrogenase	Energy process	Energy process		Desulfitobacterium hafniense DCB-2	superkingdom:Bacteria;phylum:Firmicutes;class:Clostridia;order:Clostridiales;family:Peptococcaceae;genus:Desulfitobacterium;species:Desulfitobacterium hafniense;	0.7565	0.6898	0.8562				0.3387	0.4294	0.5309	0.6777			0.2212	0.1942	0.2662				0.5691		3.173
89895762	tutFDG	Organic Remediation	Aromatics	BTEX and related aromatics	Desulfitobacterium hafniense Y51	superkingdom:Bacteria;phylum:Firmicutes;class:Clostridia;order:Clostridiales;family:Peptococcaceae;genus:Desulfitobacterium;species:Desulfitobacterium hafniense;	0.5859	0.3584	0.4856				0.3217												0.3462		1.9431
118685870	proO	Organic Remediation	Aromatics	Other aromatics	Marinomonas sp. MWYL1	superkingdom:Bacteria;phylum:Proteobacteria;class:Gammaproteobacteria;order:Oceanospirillales;family:Oceanospirillaceae;genus:Marinomonas;	4.2032	3.7896	3.8006	0.9049	0.7769	0.9396	1.7951	2.3577	2.162	2.4421	0.4933	0.5359	0.7967	0.8327	1.0031	1.2161	0.6112	0.7234	2.0103	0.2662	4.1668				0.1297	0.3747	0.2638	0.6455	0.4808	0.6853
68551174	rubisco	Carbon cycling	Carbon fixation		Pelodictyon phaeoclathratiforme BU-1	superkingdom:Bacteria;phylum:Chlorobi;class:Chlorobia;order:Chlorobiales;family:Chlorobiaceae;genus:Pelodictyon;species:Pelodictyon phaeoclathratiforme;	0.2913	0.3246	0.368					0.2578	0.364	0.3558				1.3258				0.1396	0.2735		1.4166								1.0432	0.5792
60100873	nifH	Nitrogen	Nitrogen fixation		uncultured bacterium	superkingdom:Bacteria;	1.3701	1.2882	1.3274	0.2322	0.2766	0.3443	0.7525	0.8848	0.9683	1.163	0.1387	0.1888	0.3815	0.4126	0.4291	0.5909	0.205	0.3253	0.8249		4.2733							0.538	0.5709
56675807	dsrA	Sulphur	sulfite reductase		Desulfotomaculum thermobenzoicum	superkingdom:Bacteria;phylum:Firmicutes;class:Clostridia;order:Clostridiales;family:Peptococcaceae;genus:Desulfotomaculum;								0.4231	0.2673										0.3114		0.8629
83280994	gyrB	other category	Phylogenetic marker		Thermoplasma acidophilum	superkingdom:Archaea;phylum:Euryarchaeota;class:Thermoplasmata;order:Thermoplasmatales;family:Thermoplasmataceae;genus:Thermoplasma;	3.0571	2.6739	2.6804	0.5511	0.485	0.4328	0.9485	1.404	1.4062	1.9845	0.2785	0.2821	0.7999	0.4661	0.6407	0.6533	0.4132	0.4273	1.5036	0.2132	5.0531					0.5206	0.5	0.8169	0.895	0.7763
91802740	CopA	Metal Resistance	Copper		Nitrobacter hamburgensis X14	superkingdom:Bacteria;phylum:Proteobacteria;class:Alphaproteobacteria;order:Rhizobiales;family:Bradyrhizobiaceae;genus:Nitrobacter;species:Nitrobacter hamburgensis;	4.9863	3.4861	4.2624	1.2844	1.1861	1.4747	1.6259	3.1447	3.4201	3.719	0.677	0.5648	1.0022	1.1154	1.2486	1.6211	0.7664	1.2313	2.4267	0.2912	4.1386	0.2185	0.169	0.312	0.2028	0.3377	0.364	1.5113	1.094	1.7252
146407643	nhh	Organic Remediation	Aromatics	Nitoaromatics	Bradyrhizobium sp. BTAi1	superkingdom:Bacteria;phylum:Proteobacteria;class:Alphaproteobacteria;order:Rhizobiales;family:Bradyrhizobiaceae;genus:Bradyrhizobium;								0.351	0.4179	0.5749									0.4783		0.8229
82568121	gyrB	other category	Phylogenetic marker		Thermoactinomyces sp. MBIC08001	superkingdom:Bacteria;phylum:Firmicutes;class:Bacilli;order:Bacillales;family:Thermoactinomycetaceae;genus:Mechercharimyces;	0.9158	0.7754	0.9682	0.2014	0.1849	0.2968	0.7176	0.6834	0.6424	0.7617	0.1702	0.2078	0.2668	0.3285	0.3272	0.395	0.1823	0.2066	0.6083		2.04								0.8137	0.6858
145317688	CusF	Metal Resistance	Copper		Enterobacter sp. 638	superkingdom:Bacteria;phylum:Proteobacteria;class:Gammaproteobacteria;order:Enterobacteriales;family:Enterobacteriaceae;genus:Enterobacter;				1.6503	1.7163	1.8523	3.4176	1.4499	1.1367	0.994	0.2083	0.3066	1.105	2.9731	2.7191	1.3971	1.3552	4.9562	1.4011	1.8846	0.3413	0.359	0.3555	0.7441	0.4012	1.6084	0.9013	1.063	0.8664	1.162
148262878	hydrogenase	Energy process	Energy process		Geobacter uraniumreducens Rf4	superkingdom:Bacteria;phylum:Proteobacteria;class:Deltaproteobacteria;order:Desulfuromonadales;family:Geobacteraceae;genus:Geobacter;species:Geobacter uraniireducens;	0.5667	0.429	0.484				0.2857	0.2377	0.1709	0.6072			0.1032	0.147	0.144	0.1887			0.3102		1.6226
99083259	nifH	Nitrogen	Nitrogen fixation		uncultured bacterium	superkingdom:Bacteria;																			0.6146
89335033	rd	Organic Remediation	Chlorinated solvents		Desulfitobacterium hafniense Y51	superkingdom:Bacteria;phylum:Firmicutes;class:Clostridia;order:Clostridiales;family:Peptococcaceae;genus:Desulfitobacterium;species:Desulfitobacterium hafniense;	0.8126	0.7363	0.9556				0.3759	0.498	0.6215	0.5127									0.4706		2.8952
78514625	Catechol	Organic Remediation	Aromatics	Other aromatics	Bradyrhizobium sp. BTAi1	superkingdom:Bacteria;phylum:Proteobacteria;class:Alphaproteobacteria;order:Rhizobiales;family:Bradyrhizobiaceae;genus:Bradyrhizobium;																			0.2389									0.2349		0.5088
49531793	MATE_antibiotic	Antibiotic resistance	transporter		Acinetobacter sp. ADP1		2.4273	2.3982	2.462	0.6921	0.7713	0.6478	2.2077	1.8413	1.724	1.8893	0.3921	0.5449	0.8346	0.8095	0.9066	1.1794	0.651	0.79	1.653	0.3762	4.3177	0.3143	0.2079	0.2888	0.1953	0.4098	0.4092	0.8336	0.5105	0.6595
121998847	Arylest	Organic Remediation	Aromatics	Other aromatics	Halorhodospira halophila SL1	superkingdom:Bacteria;phylum:Proteobacteria;class:Gammaproteobacteria;order:Chromatiales;family:Ectothiorhodospiraceae;genus:Halorhodospira;species:Halorhodospira halophila;	0.7616	0.7882	1.0292					0.5071	0.5509	0.4099									0.5478	0.1399	2.089
89210693	amyA	Carbon cycling	Carbon degradataion	Starch	Halothermothrix orenii H 168	superkingdom:Bacteria;phylum:Firmicutes;class:Clostridia;order:Halanaerobiales;family:Halanaerobiaceae;genus:Halothermothrix;species:Halothermothrix orenii;	0.8925	0.7694	0.864	0.2791		0.2969	0.498	0.5575	0.5619	1.0388	0.1316		0.1851	0.2238	0.2734	0.3744	0.1672	0.1777	0.5386		2.1897					0.3287	0.2022	0.205	0.5166	0.5762
148512085	B_lactamase_C	Antibiotic resistance	Beta-lactamases?		Pseudomonas putida F1																				0.2911
56551179	Mex	Antibiotic resistance	transporter		Zymomonas mobilis subsp. mobilis ZM4																				4.2789
121592575	catB	Organic Remediation	Aromatics	BTEX and related aromatics	Acidovorax sp. JS42	superkingdom:Bacteria;phylum:Proteobacteria;class:Betaproteobacteria;order:Burkholderiales;family:Comamonadaceae;genus:Acidovorax;	0.3001		0.4517				0.2275	0.4578	0.3726	0.3927									0.419		1.0521
134267111	alkH	Organic Remediation	Other Hydrocarbons		Geobacillus thermodenitrificans NG80-2	superkingdom:Bacteria;phylum:Firmicutes;class:Bacilli;order:Bacillales;family:Bacillaceae;genus:Geobacillus;species:Geobacillus thermodenitrificans;	0.4324	0.3775	0.4583				0.2129	0.6034	0.4674	0.6167									0.4971		1.9702
113901773	gyrB	other category	Phylogenetic marker		Salinispora tropica CNB-440	superkingdom:Bacteria;phylum:Actinobacteria;class:Actinobacteria;order:Actinomycetales;family:Micromonosporaceae;genus:Salinispora;species:Salinispora tropica;	0.7062	0.6215	0.85	0.2706	0.2459	0.3007	0.5625	0.6073	0.5671	0.6701	0.1748		0.2099	0.2664	0.3305	0.4461	0.3076		0.6653		2.6807							0.2343	2.1064	1.0926
42782712	ureC	Nitrogen	Ammonification		Bacillus cereus ATCC 10987	superkingdom:Bacteria;phylum:Firmicutes;class:Bacilli;order:Bacillales;family:Bacillaceae;genus:Bacillus;species:Bacillus cereus;	1.1236	0.9679	1.1238	0.2136		0.1991	0.4218	0.6118	0.4589	0.7207	0.143		0.3282	0.2513	0.2822	0.3275			0.5467		3.3728
1220220	ophC	Organic Remediation	Aromatics	Aromatic carboxylic acid	Comamonas testosteroni	superkingdom:Bacteria;phylum:Proteobacteria;class:Betaproteobacteria;order:Burkholderiales;family:Comamonadaceae;genus:Comamonas;																			0.641		0.1261
84388196	mdlC	Organic Remediation	Aromatics	Aromatic carboxylic acid	Oceanicola batsensis HTCC2597	superkingdom:Bacteria;phylum:Proteobacteria;class:Alphaproteobacteria;order:Rhodobacterales;family:Rhodobacteraceae;genus:Oceanicola;species:Oceanicola batsensis;																			0.3054
146188541	dsrA	Sulphur	sulfite reductase		uncultured sulfate-reducing bacterium	superkingdom:Bacteria;	1.1209	1.226	1.5822	0.5161	0.7964	0.4572	0.596	1.3678	1.2778	1.3087	0.1663			0.1799	0.246	0.2737		0.3048	0.7515		3.0354							0.5762	0.4887
73749279	rd	Organic Remediation	Chlorinated solvents		Dehalococcoides sp. CBDB1	superkingdom:Bacteria;phylum:Chloroflexi;class:Dehalococcoidetes;genus:Dehalococcoides;	1.3357	1.2839	1.402	0.4231	0.5606	0.3859	0.6464	1.2942	1.3285	1.3729	0.2216		0.2556	0.2981	0.3995	0.3829		0.2631	1.5482		4.7824							0.94	0.8834	0.9586
99035807	phn	Organic Remediation	Herbicides related compound		Silicibacter sp. TM1040	superkingdom:Bacteria;phylum:Proteobacteria;class:Alphaproteobacteria;order:Rhodobacterales;family:Rhodobacteraceae;genus:Silicibacter;	1.2691	0.945	1.123	0.3132	0.1821	0.2825	0.7442	0.7485	0.7246	0.8512	0.2057		0.2877	0.3407	0.4095	0.4212	0.2641	0.2354	0.8694		2.8549
12659196	nifH	Nitrogen	Nitrogen fixation		Treponema sp. ZAS-2	superkingdom:Bacteria;phylum:Spirochaetes;class:Spirochaetes;order:Spirochaetales;family:Spirochaetaceae;genus:Treponema;	0.3512	0.3487	0.3544				0.2684	0.4836	0.4506	0.4736					0.1201			0.1105	0.2784		1.3447
61653195	nifH	Nitrogen	Nitrogen fixation		uncultured proteobacterium DelRiverFos13D03	superkingdom:Bacteria;phylum:Proteobacteria;	0.9885	0.7541	0.7321	0.4411	0.6592	0.4141	1.8832		0.5216	0.8253			0.3204	0.4904	0.425	0.3788	0.9031		0.5052	0.7891	1.8267							0.3887		0.7394
111150334	chnB	Organic Remediation	Other Hydrocarbons		Frankia alni ACN14a	superkingdom:Bacteria;phylum:Actinobacteria;class:Actinobacteria;order:Actinomycetales;family:Frankiaceae;genus:Frankia;species:Frankia alni;	2.2625	2.1611	2.5043	0.2935	0.3892	0.3191	1.0445	1.2392	1.2584	1.2945	0.2164		0.8232	0.3261	0.5033	0.5396	0.2094	0.2692	1.2111		4.989
110283340	ZntA	Metal Resistance	Zinc		Mesorhizobium sp. BNC1	superkingdom:Bacteria;phylum:Proteobacteria;class:Alphaproteobacteria;order:Rhizobiales;family:Phyllobacteriaceae;genus:Mesorhizobium;																3.1803			6.0658
99081718	pcc	Carbon cycling	Carbon fixation		Silicibacter sp. TM1040	superkingdom:Bacteria;phylum:Proteobacteria;class:Alphaproteobacteria;order:Rhodobacterales;family:Rhodobacteraceae;genus:Silicibacter;	1.1983	1.0473	1.2318	0.2482	0.2751	0.4075	0.7109	0.5982	0.6975	1.0178	0.2093	0.1789	0.3063	0.3263	0.3699	0.4282		0.3339	0.6719		2.7888							0.6178	1.0798	0.64
145617404	czcD	Metal Resistance	Cadmium,Cobalt,Zinc		Geobacter bemidjiensis Bem	superkingdom:Bacteria;phylum:Proteobacteria;class:Deltaproteobacteria;order:Desulfuromonadales;family:Geobacteraceae;genus:Geobacter;species:Geobacter bemidjiensis;	3.2615	2.768	3.2272	0.9358	0.9081	0.9316	1.8085	2.0093	1.9182	2.1279	0.4932	0.4744	0.7423	0.8516	1.0128	1.1831	0.5896	0.829	1.8977	0.3484	4.7396				0.1304	0.4808	0.4685	1.0293	0.5767	0.8822
28855822	GCoADH	Organic Remediation	Aromatics	Aromatic carboxylic acid	Pseudomonas syringae pv. tomato str. DC3000	superkingdom:Bacteria;phylum:Proteobacteria;class:Gammaproteobacteria;order:Pseudomonadales;family:Pseudomonadaceae;genus:Pseudomonas;species:Pseudomonas syringae group genomosp. 3;	0.6387	0.5004	0.6808		0.3039	0.3299		0.8263	0.6963	0.6728					0.1407			0.2353	0.6006		2.2899
118746907	rd	Organic Remediation	Chlorinated solvents		Geobacter lovleyi SZ	superkingdom:Bacteria;phylum:Proteobacteria;class:Deltaproteobacteria;order:Desulfuromonadales;family:Geobacteraceae;genus:Geobacter;species:Geobacter lovleyi;	1.2912	0.8964	1.0562	0.3215		0.2746	0.6621	0.589	0.6549	0.8857	0.1569	0.137	0.2532	0.2685	0.3218	0.4798	0.2392	0.2846	0.6056	0.0921	2.2584					0.2595	0.2132	0.2231	0.4717	0.8405
11139540	ppk	Phosphorus	Phosphorus utilization		Mycobacterium ulcerans	superkingdom:Bacteria;phylum:Actinobacteria;class:Actinobacteria;order:Actinomycetales;family:Mycobacteriaceae;genus:Mycobacterium;		0.1917	0.2686				1.2402							0.1528	0.2383	0.5209	1.5253		0.2086	0.2706	1.045
126711128	nreB	Metal Resistance	Nickel		Sagittula stellata E-37	superkingdom:Bacteria;phylum:Proteobacteria;class:Alphaproteobacteria;order:Rhodobacterales;family:Rhodobacteraceae;genus:Sagittula;species:Sagittula stellata;	0.5226	0.4267	0.4861					0.3786	0.3779										0.4551		1.9817
29125958	nosZ	Nitrogen	Denitrification		uncultured soil bacterium	superkingdom:Bacteria;							0.3236								2.4717				0.5095	0.171
27352305	SMR_antibiotics	Antibiotic resistance	transporter		Bradyrhizobium japonicum USDA 110		0.5431	0.6611	0.6203					0.36	0.5564	0.5206					0.186				0.6456		1.6132
114327809	ppx	Phosphorus	Phosphorus utilization		Granulibacter bethesdensis CGDNIH1	superkingdom:Bacteria;phylum:Proteobacteria;class:Alphaproteobacteria;order:Rhodospirillales;family:Acetobacteraceae;genus:Granulibacter;species:Granulibacter bethesdensis;							0.6071							0.154					0.3392	0.6259	0.2522
126387645	ChrA	Metal Resistance	Chromium		Acinetobacter baumannii ATCC 17978	superkingdom:Bacteria;phylum:Proteobacteria;class:Gammaproteobacteria;order:Pseudomonadales;family:Moraxellaceae;genus:Acinetobacter;species:Acinetobacter baumannii;	0.4452	0.4949	0.7084					0.474	0.3218									0.2738	0.4768		1.6509
51832295	B_lactamase_A	Antibiotic resistance	Beta-lactamases?		Pseudomonas luteola		1.0277	1.0001	1.1393	0.3571	0.2679	0.3625	0.3718	0.9783	0.8789	1.0402	0.1379		0.196		0.2132				1.1045		4.5343
72122938	phtA	Organic Remediation	Aromatics	Aromatic carboxylic acid	Ralstonia eutropha JMP134	superkingdom:Bacteria;phylum:Proteobacteria;class:Betaproteobacteria;order:Burkholderiales;family:Burkholderiaceae;genus:Cupriavidus;species:Cupriavidus necator;	0.5498	0.5281	0.5576				0.3118	0.494	0.6355	0.5232					0.256				0.3645		1.2698
99083367	nifH	Nitrogen	Nitrogen fixation		uncultured bacterium	superkingdom:Bacteria;	0.5048	0.4517	0.5254				0.368	0.4667	0.3978	0.5491			0.5512	0.2738		0.231	0.3234		0.4499		1.9694							0.2542	0.5685	0.9267
115366286	TerC	Metal Resistance	Tellurium		Stigmatella aurantiaca DW4/3-1	superkingdom:Bacteria;phylum:Proteobacteria;class:Deltaproteobacteria;order:Myxococcales;family:Cystobacteraceae;genus:Stigmatella;species:Stigmatella aurantiaca;	0.3659	0.3545	0.4376					0.3743	0.4032	0.4646				0.1619					0.5523		2.4559					0.8965	0.5317	0.4318	0.3495	0.9837
68135537	nifH	Nitrogen	Nitrogen fixation		uncultured bacterium	superkingdom:Bacteria;	1.3475	0.8704	1.0961	0.3336	0.2633	0.3755		0.7171	0.7446	1.0075	0.252	0.2255	0.3328	0.3375	0.4193	0.5427	0.3547	0.3131	0.7461		2.287							0.3702	0.4173	0.6728
146282613	exaA	Organic Remediation	Chlorinated solvents		Pseudomonas stutzeri A1501	superkingdom:Bacteria;phylum:Proteobacteria;class:Gammaproteobacteria;order:Pseudomonadales;family:Pseudomonadaceae;genus:Pseudomonas;species:Pseudomonas stutzeri;	0.5066	0.4216	0.4133				1.0389	0.2879	0.389	0.3536		0.1348		0.2263		0.3078		0.1555	0.3461		1.8615
19917684	nifH	Nitrogen	Nitrogen fixation		Methanosarcina acetivorans C2A	superkingdom:Archaea;phylum:Euryarchaeota;class:Methanomicrobia;order:Methanosarcinales;family:Methanosarcinaceae;genus:Methanosarcina;species:Methanosarcina acetivorans;	2.5506	1.9595	2.446	0.3955	0.3581	0.4506	0.8301	1.1116	1.1114	1.6304	0.2744	0.2149	0.3654	0.3898	0.5273	0.6407	0.2794	0.3034	1.0052		2.4081							0.3593	0.7266	0.712
84509704	CopA	Metal Resistance	Copper		Loktanella vestfoldensis SKA53	superkingdom:Bacteria;phylum:Proteobacteria;class:Alphaproteobacteria;order:Rhodobacterales;family:Rhodobacteraceae;genus:Loktanella;species:Loktanella vestfoldensis;	0.6283	0.6459	0.6727				0.3618	0.6046	0.6269	0.7668						0.3407			0.5892		2.7152							0.4755	0.7868	0.6891
33413585	endochitinase	Carbon cycling	Carbon degradataion	Chitin	Trichoderma atroviride	superkingdom:Eukaryota;kingdom:Fungi;phylum:Ascomycota;class:Sordariomycetes;order:Hypocreales;family:Hypocreaceae;genus:Trichoderma;	2.6018	2.2622	2.3558	0.712	0.6647	0.666	1.5375	1.5782	1.4303	1.7255	0.4442	0.3844	0.7944	0.6897	0.7523	1.0484	0.6178	0.7365	1.2377	0.3035	4.6833		0.1461	0.2865		0.4006	0.5206	0.8486	1.3978	0.7892
78222760	silP	Metal Resistance	Silver		Geobacter metallireducens GS-15	superkingdom:Bacteria;phylum:Proteobacteria;class:Deltaproteobacteria;order:Desulfuromonadales;family:Geobacteraceae;genus:Geobacter;species:Geobacter metallireducens;	1.4976	1.258	1.3984	0.3285	0.2151	0.3552	0.921	0.8499	0.9666	1.0703	0.223		0.2846	0.4349	0.3962	0.5813	0.3241	0.221	0.9176		3.3485							0.3109		1.1971
145354366	CadA	Metal Resistance	Cadmium		Ostreococcus lucimarinus CCE9901	superkingdom:Eukaryota;kingdom:Viridiplantae;phylum:Chlorophyta;class:Prasinophyceae;order:Mamiellales;genus:Ostreococcus;species:Ostreococcus &apos;lucimarinus&apos;;	0.5104		0.4987					0.9073	0.6295	0.821	0.1252								0.5647		1.9215
151590843	catB	Organic Remediation	Aromatics	BTEX and related aromatics	Methylobacterium extorquens PA1	superkingdom:Bacteria;phylum:Proteobacteria;class:Alphaproteobacteria;order:Rhizobiales;family:Methylobacteriaceae;genus:Methylobacterium;species:Methylobacterium extorquens;	1.3238	1.2178	1.2817				0.4954	0.7346	0.785	0.859	0.1231		0.2163	0.4141	0.3607	0.2744		0.1999	0.7129		3.4953
85069042	nifH	Nitrogen	Nitrogen fixation		uncultured bacterium	superkingdom:Bacteria;	1.2061	0.8955	1.0368	0.3536	0.2461	0.4606	0.9623	0.7864	0.9733	0.8471	0.1832		0.6746	0.3772	0.3981	0.5468	0.275	0.312	0.7735		2.2355								0.6677	0.6319
78484354	czcA	Metal Resistance	Cadmium,Cobalt,Zinc		Thiomicrospira crunogena XCL-2	superkingdom:Bacteria;phylum:Proteobacteria;class:Gammaproteobacteria;order:Thiotrichales;family:Piscirickettsiaceae;genus:Thiomicrospira;species:Thiomicrospira crunogena;	0.5096	0.5301	0.4637					0.3704	0.3616	0.3757									0.3504		1.8388
226185821	AceB	Carbon cycling	Carbon degradataion	Others	Rhodococcus erythropolis PR4																				0.403
119384579	CopA	Metal Resistance	Copper		Paracoccus denitrificans PD1222	superkingdom:Bacteria;phylum:Proteobacteria;class:Alphaproteobacteria;order:Rhodobacterales;family:Rhodobacteraceae;genus:Paracoccus;species:Paracoccus denitrificans;	0.4159	0.2904	0.39				0.3309												0.2687		1.1251
110548284	CopA	Metal Resistance	Copper		Geobacter sp. FRC-32	superkingdom:Bacteria;phylum:Proteobacteria;class:Deltaproteobacteria;order:Desulfuromonadales;family:Geobacteraceae;genus:Geobacter;	2.0056	1.8116	1.6903	0.3396	0.5026	0.2942	0.7781	1.0352	1.1701	1.2518	0.204	0.2597	0.5101	0.3888	0.4624	0.6227	0.3867	0.4407	1.0667		4.2811							0.4901	0.6588	0.4584
146188525	dsrA	Sulphur	sulfite reductase		uncultured sulfate-reducing bacterium	superkingdom:Bacteria;	0.4658	0.3659	0.4449				0.5762	0.345	0.3592	0.3919				0.2155	0.1978	0.3263			0.4242		1.9403
154292281	GCoADH	Organic Remediation	Aromatics	Aromatic carboxylic acid	Botryotinia fuckeliana B05.10	superkingdom:Eukaryota;kingdom:Fungi;phylum:Ascomycota;class:Leotiomycetes;order:Helotiales;family:Sclerotiniaceae;genus:Botryotinia;species:Botryotinia fuckeliana;	0.5443	0.3972	0.4609					0.3626	0.3847	0.4776			0.1369	0.1172	0.1502	0.2779			0.3687		1.7102
89052885	alkB	Organic Remediation	Other Hydrocarbons		Jannaschia sp. CCS1	superkingdom:Bacteria;phylum:Proteobacteria;class:Alphaproteobacteria;order:Rhodobacterales;family:Rhodobacteraceae;genus:Jannaschia;	1.2407	1.2378	1.5095	0.2613		0.3105	0.6374	1.0208	0.9282	0.9334	0.1407			0.2914	0.4542	0.4159	0.1696		1.1689		4.0909
76577464	nirK	Nitrogen	Denitrification		uncultured bacterium	superkingdom:Bacteria;	0.6201		0.2753				0.2339	0.3276	0.2927	0.5477						0.2744	0.1047		0.2054		2.0727								0.8818	0.4818
156862310	ChrA	Metal Resistance	Chromium		Bacteroides uniformis ATCC 8492	superkingdom:Bacteria;phylum:Bacteroidetes;class:Bacteroidetes;order:Bacteroidales;family:Bacteroidaceae;genus:Bacteroides;species:Bacteroides uniformis;																			1.0865
16132294	AceA	Carbon cycling	Carbon degradataion	Others	Coccidioides immitis																				0.2453
148547940	oxdB	Organic Remediation	Aromatics	Nitoaromatics	Pseudomonas putida F1	superkingdom:Bacteria;phylum:Proteobacteria;class:Gammaproteobacteria;order:Pseudomonadales;family:Pseudomonadaceae;genus:Pseudomonas;species:Pseudomonas putida;																			0.2599		0.3614
126354745	CopA	Metal Resistance	Copper		Caldivirga maquilingensis IC-167	superkingdom:Archaea;phylum:Crenarchaeota;class:Thermoprotei;order:Thermoproteales;family:Thermoproteaceae;genus:Caldivirga;species:Caldivirga maquilingensis;	1.1855	0.8794	1.2687	0.4054	0.3401		0.8594	0.7358	0.7712	0.8563			0.2882	0.2962	0.3912	0.4923	0.4029	0.2874	0.7697	0.2033	3.4991							0.3562		0.7131
78183893	CopA	Metal Resistance	Copper		Synechococcus sp. CC9902	superkingdom:Bacteria;phylum:Cyanobacteria;order:Chroococcales;genus:Synechococcus;																			0.2715		0.6051
56798123	narG	Nitrogen	Denitrification		Pseudomonas sp. MT-1	superkingdom:Bacteria;phylum:Proteobacteria;class:Gammaproteobacteria;order:Pseudomonadales;family:Pseudomonadaceae;genus:Pseudomonas;	2.1106	1.8417	2.1176	0.3874	0.3731	0.4977	0.9793	1.2488	1.266	1.698	0.2989	0.2487	0.3718	0.4734	0.6153	0.7434	0.3228	0.3156	1.6613		2.4325							0.2602	0.4054	0.6376
113933102	czcA	Metal Resistance	Cadmium,Cobalt,Zinc		Caulobacter sp. K31	superkingdom:Bacteria;phylum:Proteobacteria;class:Alphaproteobacteria;order:Caulobacterales;family:Caulobacteraceae;genus:Caulobacter;	0.9106	0.6543	0.7181	0.2337		0.3387	0.4486	0.5298	0.507	1.0976			0.1783	0.2701	0.2145	0.4492	0.2648	0.2153	0.6042		2.3992								1.7446	0.8355
55978150	dsrA	Sulphur	sulfite reductase		uncultured sulfate-reducing bacterium	superkingdom:Bacteria;	0.4336	0.2754	0.3634					0.4798	0.4443	0.5328								0.1852	0.317		1.9347								0.5098	0.6565
83650431	czcA	Metal Resistance	Cadmium,Cobalt,Zinc		Burkholderia thailandensis E264	superkingdom:Bacteria;phylum:Proteobacteria;class:Betaproteobacteria;order:Burkholderiales;family:Burkholderiaceae;genus:Burkholderia;species:Burkholderia thailandensis;		0.3103	0.2807					0.1911	0.2092							0.2672		0.1588	0.1757		1.0587
25990955	exoglucanase	Carbon cycling	Carbon degradataion	Cellulose	Piromyces sp. E2	superkingdom:Eukaryota;kingdom:Fungi;phylum:Neocallimastigomycota;class:Neocallimastigomycetes;order:Neocallimastigales;family:Neocallimastigaceae;genus:Piromyces;				0.2468	0.4626	0.4064	0.5995						0.4374	0.1741	0.213	0.3535	0.2441		0.296	0.4894
158316224	CDH	Carbon cycling	Carbon degradataion	Cellulose	Frankia sp. EAN1pec	superkingdom:Bacteria;phylum:Actinobacteria;class:Actinobacteria;order:Actinomycetales;family:Frankiaceae;genus:Frankia;	0.4546	0.4245	0.5199					0.3696	0.4555	0.2405									0.4485		1.3489
158329924	pcpE	Organic Remediation	Herbicides related compound		Azorhizobium caulinodans ORS 571	superkingdom:Bacteria;phylum:Proteobacteria;class:Alphaproteobacteria;order:Rhizobiales;family:Xanthobacteraceae;genus:Azorhizobium;species:Azorhizobium caulinodans;							0.2153									0.4011			0.2806		0.6595
19909603	gyrB	other category	Phylogenetic marker		Halobacterium salinarum	superkingdom:Archaea;phylum:Euryarchaeota;class:Halobacteria;order:Halobacteriales;family:Halobacteriaceae;genus:Halobacterium;															0.3186				0.355
52003007	catB	Organic Remediation	Aromatics	BTEX and related aromatics	Bacillus subtilis phage PBSX	superkingdom:Bacteria;phylum:Firmicutes;class:Bacilli;order:Bacillales;family:Bacillaceae;genus:Bacillus;species:Bacillus licheniformis;	1.9255	1.6854	1.9563	0.5677	0.5161	0.6234	1.1494	1.3183	1.2376	1.0813	0.3077	0.2446	0.4894	0.5851	0.6904	0.8674	0.4233	0.5156	0.9992	0.1439	3.7574
84379917	AceB	Carbon cycling	Carbon degradataion	Others	Vibrio splendidus 12B01		0.3832	0.337	0.3512					0.5927	0.5074	0.5648									0.4501		1.2885
4514411	gyrB	other category	Phylogenetic marker		Acinetobacter sp.	superkingdom:Bacteria;phylum:Proteobacteria;class:Gammaproteobacteria;order:Pseudomonadales;family:Moraxellaceae;genus:Acinetobacter;	0.8155	0.5411	0.7314				0.374	0.6057	0.5757	0.6418				0.2091	0.1731				0.734		2.8613							0.3793	0.5573	0.9411
7804883	exoglucanase	Carbon cycling	Carbon degradataion	Cellulose	Leptosphaeria maculans	superkingdom:Eukaryota;kingdom:Fungi;phylum:Ascomycota;class:Dothideomycetes;order:Pleosporales;family:Leptosphaeriaceae;genus:Leptosphaeria;	0.7846	0.8269	1.0093	0.3772	0.3455	0.3782	0.3524	1.7031	1.2297	1.1148	0.1375							0.3395	0.9407		3.9465							0.5067		0.6414
113729424	chnB	Organic Remediation	Other Hydrocarbons		Caulobacter sp. K31	superkingdom:Bacteria;phylum:Proteobacteria;class:Alphaproteobacteria;order:Caulobacterales;family:Caulobacteraceae;genus:Caulobacter;	0.9958	1.0925	1.2227	0.3483	0.3997	0.3821	0.714	0.6465	0.7239	0.8867	0.195	0.2123	0.2744	0.3615	0.4105	0.5005	0.2538	0.3028	0.5837	0.2595	2.5096							0.8619		0.651
87135378	benAB	Organic Remediation	Aromatics	Aromatic carboxylic acid	Novosphingobium aromaticivorans DSM 12444	superkingdom:Bacteria;phylum:Proteobacteria;class:Alphaproteobacteria;order:Sphingomonadales;family:Sphingomonadaceae;genus:Novosphingobium;species:Novosphingobium aromaticivorans;	1.4039	1.2352	1.2936	0.4485	0.3949	0.4888	1.1037	1.0978	1.0673	1.2329	0.2185		0.3191	0.4595	0.5215	0.5785	0.2554	0.399	1.4464	0.3197	3.7155							0.3691	0.2927	0.6059
121999026	AceB	Carbon cycling	Carbon degradataion	Others	Halorhodospira halophila SL1		0.4486	0.3116	0.4941				0.2315												0.2542		1.4549
115423050	mer	Metal Resistance	Mercury		Bordetella avium 197N	superkingdom:Bacteria;phylum:Proteobacteria;class:Betaproteobacteria;order:Burkholderiales;family:Alcaligenaceae;genus:Bordetella;species:Bordetella avium;	0.9535	0.9441	1.3979	0.252	0.2719		0.3821	1.0005	0.989	1.0492					0.2461	0.2377			0.7045		2.9569							0.6689	2.3085	0.7053
154253091	SMR_antibiotics	Antibiotic resistance	transporter		Parvibaculum lavamentivorans DS-1		0.4422	0.4417	0.4782	0.7019	0.6469	0.6618	0.5298	0.4987	0.496	0.4633					0.5002				0.4945		1.5394
119466284	CopA	Metal Resistance	Copper		Nodularia spumigena CCY9414	superkingdom:Bacteria;phylum:Cyanobacteria;order:Nostocales;family:Nostocaceae;genus:Nodularia;species:Nodularia spumigena;	1.4528	1.037	1.3668	0.393	0.3203	0.3646	0.9144	1.0749	1.2822	1.1641	0.2538	0.385	0.319	0.3623	0.5052	0.5692	0.2989	0.3787	0.8183		2.9893					0.4842	0.1821	0.5805	0.3781	0.977
124260742	rubisco	Carbon cycling	Carbon fixation		Methylibium petroleiphilum PM1	superkingdom:Bacteria;phylum:Proteobacteria;class:Betaproteobacteria;order:Burkholderiales;genus:Methylibium;species:Methylibium petroleiphilum;								0.2672		0.3785		0.2393	0.1409						0.3458		0.3555							0.372	0.3848
89358235	hmgA	Organic Remediation	Aromatics	Aromatic carboxylic acid	Xanthobacter autotrophicus Py2	superkingdom:Bacteria;phylum:Proteobacteria;class:Alphaproteobacteria;order:Rhizobiales;family:Xanthobacteraceae;genus:Xanthobacter;species:Xanthobacter autotrophicus;	0.8777	0.7985	0.9442				0.5238	0.4477	0.4706	0.5529					0.1942				0.4784		2.8533
114226548	PhaB	Organic Remediation	Aromatics	Aromatic carboxylic acid	Alkalilimnicola ehrlichei MLHE-1	superkingdom:Bacteria;phylum:Proteobacteria;class:Gammaproteobacteria;order:Chromatiales;family:Ectothiorhodospiraceae;genus:Alkalilimnicola;species:Alkalilimnicola ehrlichei;	6.0039	5.293	5.9276	1.2998	1.5493	1.6608	2.2474	5.0317	5.0099	5.4952	0.8699	0.6145	1.223	1.5637	1.7441	1.7586	0.8174	1.1985	4.4822	0.2988	4.7054	0.2187	0.166	0.2124	0.2037	0.3632	0.2247	1.415	0.9517	1.3158
89344921	rubisco	Carbon cycling	Carbon fixation		Rhodoferax ferrireducens DSM 15236	superkingdom:Bacteria;phylum:Proteobacteria;class:Betaproteobacteria;order:Burkholderiales;family:Comamonadaceae;genus:Rhodoferax;species:Rhodoferax ferrireducens;	0.7774	0.7236	0.8937	0.2782	0.2869	0.3275	0.4898	0.591	0.535	0.9369	0.1169		0.2284	0.33	0.3256	0.5513	0.2267		0.3417		2.1257							0.3218	1.5275	0.7313
53757033	ArsC	Metal Resistance	Arsenic		Methylococcus capsulatus str. Bath	superkingdom:Bacteria;phylum:Proteobacteria;class:Gammaproteobacteria;order:Methylococcales;family:Methylococcaceae;genus:Methylococcus;species:Methylococcus capsulatus;																			0.9179
227421462	AceB	Carbon cycling	Carbon degradataion	Others	Desulfohalobium retbaense DSM 5692		2.2035	1.9057	2.1272	0.5708	0.4799	0.5047	1.2104	1.4807	1.3934	1.4577	0.2558	0.2893	0.4518	0.5541	0.6064	0.6671	0.3582		1.3224	0.2392	4.2326
23123607	cadBD	Metal Resistance	Cadmium		Nostoc punctiforme PCC 73102	superkingdom:Bacteria;phylum:Cyanobacteria;order:Nostocales;family:Nostocaceae;genus:Nostoc;species:Nostoc punctiforme;																			0.2057		0.8619
145244078	alkJ	Organic Remediation	Other Hydrocarbons		Aspergillus niger	superkingdom:Eukaryota;kingdom:Fungi;phylum:Ascomycota;class:Eurotiomycetes;order:Eurotiales;family:Trichocomaceae;genus:Aspergillus;species:Aspergillus niger;	1.0413	1.1085	1.3013				0.6844	0.8299	0.7454	0.6633			0.4746	0.2854		0.3486			0.637	0.1605	2.8295
111116458	ohbAB	Organic Remediation	Aromatics	Aromatic carboxylic acid	Pseudomonas putida	superkingdom:Bacteria;phylum:Proteobacteria;class:Gammaproteobacteria;order:Pseudomonadales;family:Pseudomonadaceae;genus:Pseudomonas;	1.0665	1.0732	1.0544	0.3101	0.509	0.2897	0.6457	0.6395	0.6765	0.6865	0.2099	0.1969	0.4199	0.2791	0.3761	0.384	0.2185	0.2428	0.5445		3.3338	0.1965		0.2154
59893244	nosZ	Nitrogen	Denitrification		uncultured forest soil bacterium	superkingdom:Bacteria;								0.4097	0.2546	0.4621									0.3075		0.8184
46308002	dsrA	Sulphur	sulfite reductase		uncultured sulfate-reducing bacterium	superkingdom:Bacteria;	1.0451	0.8486	0.9946	0.2766	0.208	0.2617	0.5557	0.6401	0.6508	0.9323			0.1437	0.176	0.258	0.2922	0.1394		0.766		2.199							0.3101	0.6704	0.7483
56910681	alkK	Organic Remediation	Others		Bacillus clausii KSM-K16	superkingdom:Bacteria;phylum:Firmicutes;class:Bacilli;order:Bacillales;family:Bacillaceae;genus:Bacillus;species:Bacillus clausii;	5.4916	4.3945	5.0698	1.6599	1.4726	1.6295	2.3781	5.0004	4.6839	5.501	1.025	0.5813	1.4203	1.9679	2.2002	1.9787	0.9739	1.4627	3.924	0.3459	3.3518	0.2598	0.1489	0.3016	0.1896		0.3695	2.5448	1.9615	3.6564
118711202	mdlA	Organic Remediation	Aromatics	Aromatic carboxylic acid	Burkholderia cenocepacia MC0-3	superkingdom:Bacteria;phylum:Proteobacteria;class:Betaproteobacteria;order:Burkholderiales;family:Burkholderiaceae;genus:Burkholderia;species:Burkholderia cenocepacia;							1.5667	0.2116	0.3934				0.4175	1.2376	0.4228	0.3708	1.4549	2.2391	0.2569	0.6117	1.1003					0.8802	0.463	0.4627		0.9096
88854987	AceB	Carbon cycling	Carbon degradataion	Others	marine actinobacterium PHSC20C1																	0.5238			0.8993
113946682	TerC	Metal Resistance	Tellurium		Salinispora tropica CNB-440	superkingdom:Bacteria;phylum:Actinobacteria;class:Actinobacteria;order:Actinomycetales;family:Micromonosporaceae;genus:Salinispora;species:Salinispora tropica;	0.6936	0.7409	0.7158				0.3536	0.607	0.5212	0.6314									0.3248		3.2557
115449763	hmgA	Organic Remediation	Aromatics	Aromatic carboxylic acid	Aspergillus terreus NIH2624	superkingdom:Eukaryota;kingdom:Fungi;phylum:Ascomycota;class:Eurotiomycetes;order:Eurotiales;family:Trichocomaceae;genus:Aspergillus;species:Aspergillus terreus;																			0.3348
146409525	ChrA	Metal Resistance	Chromium		Bradyrhizobium sp. BTAi1	superkingdom:Bacteria;phylum:Proteobacteria;class:Alphaproteobacteria;order:Rhizobiales;family:Bradyrhizobiaceae;genus:Bradyrhizobium;				0.5038	0.7248	0.8652	0.5597						0.2413	0.4517	0.3398	0.3157	0.3867	0.6245	0.5015	0.3361		0.253		0.2553	0.2122		0.2179
167071030	SMR_antibiotics	Antibiotic resistance	transporter		Rhizobium leguminosarum bv. trifolii WSM1325		0.5816	0.5789	0.6906	0.3265		0.448		1.0018	0.8578	0.9413			0.1336	0.283				0.252	0.5397		1.8085				0.2036	0.388
146324032	endochitinase	Carbon cycling	Carbon degradataion	Chitin	Aspergillus fumigatus Af293	superkingdom:Eukaryota;kingdom:Fungi;phylum:Ascomycota;class:Eurotiomycetes;order:Eurotiales;family:Trichocomaceae;genus:Aspergillus;species:Aspergillus fumigatus;																	0.091		0.1724
76796296	bco	Organic Remediation	Aromatics	Aromatic carboxylic acid	Thermoanaerobacter ethanolicus ATCC 33223	superkingdom:Bacteria;phylum:Firmicutes;class:Clostridia;order:Thermoanaerobacterales;family:Thermoanaerobacteraceae;genus:Thermoanaerobacter;species:Thermoanaerobacter pseudethanolicus;	1.1779	0.9442	1.3172	0.472	0.553	0.571	0.478	2.1051	1.7829	1.8215	0.2513		0.1928	0.2881	0.3352	0.4131		0.3011	1.4079		3.9706							0.9844	0.9028	0.7212
28866790	gyrB	other category	Phylogenetic marker		Cellulophaga fucicola	superkingdom:Bacteria;phylum:Bacteroidetes;class:Flavobacteria;order:Flavobacteriales;family:Flavobacteriaceae;genus:Cellulophaga;								0.5037	0.4091	0.6164									0.4763		1.3035
126249557	AceB	Carbon cycling	Carbon degradataion	Others	Pyrobaculum calidifontis JCM 11548		0.6364	1.0622	0.7053		0.3824	0.4233	0.6212	0.4107	0.5336	0.63			0.3508	1.9188	0.262	0.3924			0.5201	0.1591	2.0961
157316835	GcdB	Organic Remediation	Aromatics	Aromatic carboxylic acid	Shewanella sediminis HAW-EB3	superkingdom:Bacteria;phylum:Proteobacteria;class:Gammaproteobacteria;order:Alteromonadales;family:Shewanellaceae;genus:Shewanella;species:Shewanella sediminis;	1.7561	1.3116	1.814	0.3369	0.395	0.3778	1.1968	1.457	1.1237	1.2198	0.1502	0.2116	0.3456	0.406	0.4561	0.5074	0.2588	0.2457	1.1291		4.1802							0.364		0.5866
87331868	arhA	Organic Remediation	Aromatics	Heterocyclic aromatics	uncultured bacterium	superkingdom:Bacteria;	0.7469	0.5422	0.6732				1.3549	0.434	0.3594	0.5353	0.3934		0.1658	0.17	0.2428	0.3118	0.2122	0.2072	0.4547	0.1728	2.2363
149278701	mer	Metal Resistance	Mercury		Pedobacter sp. BAL39	superkingdom:Bacteria;phylum:Bacteroidetes;class:Sphingobacteria;order:Sphingobacteriales;family:Sphingobacteriaceae;genus:Pedobacter;							0.2768												0.5666		1.5145							0.2428		0.8583
87303418	xylF	Organic Remediation	Aromatics	BTEX and related aromatics	Synechococcus sp. WH 5701	superkingdom:Bacteria;phylum:Cyanobacteria;order:Chroococcales;genus:Synechococcus;	0.3865	0.3625	0.3824				0.2875	0.5924	0.6672	0.6457								0.2365	0.3772		1.184
70984757	nmoA	Organic Remediation	Aromatics	Nitoaromatics	Aspergillus fumigatus Af293	superkingdom:Eukaryota;kingdom:Fungi;phylum:Ascomycota;class:Eurotiomycetes;order:Eurotiales;family:Trichocomaceae;genus:Aspergillus;species:Aspergillus fumigatus;	3.8901	3.7845	3.869	1.3758	1.5416	1.6101	2.7179	2.7208	3.1672	3.3425	1.0931	1.3966	1.5205	1.7138	1.8531	2.5749	1.48	1.8403	1.605	0.5422	4.2792	0.6807	0.5821	0.7404	0.3862	0.6367	0.7879	1.2296	0.7945	1.5955
83723753	ohbAB	Organic Remediation	Aromatics	Aromatic carboxylic acid	Ralstonia solanacearum UW551	superkingdom:Bacteria;phylum:Proteobacteria;class:Betaproteobacteria;order:Burkholderiales;family:Burkholderiaceae;genus:Ralstonia;species:Ralstonia solanacearum;	1.2051	1.0221	1.2404	0.3171	0.2939	0.2732	0.4602	0.9137	0.9141	0.5736			0.4053	0.3155	0.4792	0.2655	0.2591		0.701		3.337							0.2492	1.1231	0.8538
216824	nifH	Nitrogen	Nitrogen fixation		Leptolyngbya boryana	superkingdom:Bacteria;phylum:Cyanobacteria;order:Oscillatoriales;genus:Leptolyngbya;																		0.9194	0.4933
72121176	PobA	Organic Remediation	Aromatics	Aromatic carboxylic acid	Ralstonia eutropha JMP134	superkingdom:Bacteria;phylum:Proteobacteria;class:Betaproteobacteria;order:Burkholderiales;family:Burkholderiaceae;genus:Cupriavidus;species:Cupriavidus necator;																2.5502			0.4724	0.2855	0.2552
118173803	benAB	Organic Remediation	Aromatics	Aromatic carboxylic acid	Mycobacterium smegmatis str. MC2 155	superkingdom:Bacteria;phylum:Actinobacteria;class:Actinobacteria;order:Actinomycetales;family:Mycobacteriaceae;genus:Mycobacterium;species:Mycobacterium smegmatis;	0.3503	0.4209	0.3095				0.388	0.2416	0.236	0.4653									0.2613	0.1638	0.7714								0.6683	0.5412
156740976	pcc	Carbon cycling	Carbon fixation		Roseiflexus castenholzii DSM 13941	superkingdom:Bacteria;phylum:Chloroflexi;class:Chloroflexi;order:Chloroflexales;family:Chloroflexaceae;genus:Roseiflexus;species:Roseiflexus castenholzii;	0.3009		0.3654				0.2473	0.4852	0.428	0.4543								0.2939	0.4376		1.4468							0.6294		0.9027
118028999	PhaB	Organic Remediation	Aromatics	Aromatic carboxylic acid	Burkholderia phymatum STM815	superkingdom:Bacteria;phylum:Proteobacteria;class:Betaproteobacteria;order:Burkholderiales;family:Burkholderiaceae;genus:Burkholderia;species:Burkholderia phymatum;	1.5358	1.3118	1.6478	0.2452	0.3077	0.3484	0.8684	0.89	0.921	1.2093	0.2166		0.4187	0.3976	0.5072	0.5362	0.2165	0.2755	1.059		4.4268
3420957	hydrogenase	Energy process	Energy process		Rhodobacter capsulatus	superkingdom:Bacteria;phylum:Proteobacteria;class:Alphaproteobacteria;order:Rhodobacterales;family:Rhodobacteraceae;genus:Rhodobacter;	0.3843	0.394	0.4779				0.7454	0.4282	0.3475	0.3708						0.4559	0.2149	0.2657	0.5562	0.2602	1.9622
89143200	gyrB	other category	Phylogenetic marker		Microbacterium luteolum	superkingdom:Bacteria;phylum:Actinobacteria;class:Actinobacteria;order:Actinomycetales;family:Microbacteriaceae;genus:Microbacterium;							0.3523												0.2445	0.1246	0.9112								0.8114	0.5014
68008900	pulA	Carbon cycling	Carbon degradataion	Starch	Exiguobacterium sibiricum 255-15	superkingdom:Bacteria;phylum:Firmicutes;class:Bacilli;order:Bacillales;genus:Exiguobacterium;species:Exiguobacterium sibiricum;								0.2328		0.3098									0.3164		0.9972
67782665	dsrA	Sulphur	sulfite reductase		Chlorobium limicola DSM 245	superkingdom:Bacteria;phylum:Chlorobi;class:Chlorobia;order:Chlorobiales;family:Chlorobiaceae;genus:Chlorobium;species:Chlorobium limicola;	1.7079	1.673	1.9834	0.2766	0.4318		0.7781	1.0138	0.9021	0.9059	0.2304		0.3185	0.4496	0.3984	0.4002	0.2392		1.0097		4.8971
78223673	cytochrome	Energy process	Energy process		Geobacter metallireducens GS-15	superkingdom:Bacteria;phylum:Proteobacteria;class:Deltaproteobacteria;order:Desulfuromonadales;family:Geobacteraceae;genus:Geobacter;species:Geobacter metallireducens;							0.2879												0.2988
206576326	NirB	Nitrogen	Assimilatory N reduction		Klebsiella pneumoniae 342		1.7295	1.45	1.5227	0.4944	0.547	0.6337	1.189	1.1566	1.1068	1.3331	0.3043	0.2926	1.542	0.5519	0.664	0.7566	0.4857	0.462	0.8926	0.2165	3.7149							0.4484	0.4119
21673213	SMR_antibiotics	Antibiotic resistance	transporter		Chlorobium tepidum TLS		0.4403	0.4847	0.5262				0.8592	0.4702	0.4242	0.4134				0.5341					0.4161	0.24	1.7979
38194122	Xamo	Organic Remediation	Other Hydrocarbons		uncultured bacterium	superkingdom:Bacteria;	0.422	0.332	0.3615				0.2577	0.1971	0.3971	0.3317									0.295		1.4796
111071908	nirK	Nitrogen	Denitrification		uncultured bacterium	superkingdom:Bacteria;															0.5796				3.1978
66351663	nhh	Organic Remediation	Aromatics	Nitoaromatics	Agrobacterium tumefaciens	superkingdom:Bacteria;phylum:Proteobacteria;class:Alphaproteobacteria;order:Rhizobiales;family:Rhizobiaceae;genus:Agrobacterium;	5.2242	4.7725	4.5878	1.0441	1.1006	0.8967	4.4716	2.8209	2.8432	2.4029	0.55	0.5802	0.8987	0.9906	1.0465	1.5415	0.6655	0.7671	4.1007	0.5969	4.2666	0.2175	0.2732		0.147	0.3551	0.3494	0.8506	0.8002	0.6085
57504599	gyrB	other category	Phylogenetic marker		Campylobacter coli RM2228	superkingdom:Bacteria;phylum:Proteobacteria;class:Epsilonproteobacteria;order:Campylobacterales;family:Campylobacteraceae;genus:Campylobacter;species:Campylobacter coli;	2.2277	2.4143	2.9146	0.9602	0.9706	0.7399	1.145	3.4747	3.8312	3.5573	0.5054	0.1962	0.5143	0.7355	0.7745	0.5204	0.2378	0.7771	2.6588		5.9399							1.821	1.6217	1.355
126249062	CopA	Metal Resistance	Copper		Pyrobaculum calidifontis JCM 11548	superkingdom:Archaea;phylum:Crenarchaeota;class:Thermoprotei;order:Thermoproteales;family:Thermoproteaceae;genus:Pyrobaculum;species:Pyrobaculum calidifontis;	0.8117	0.7208	0.8639	0.2638		0.348	1.3326	0.5527	0.6781	0.6357			0.3657	0.4547	0.2809	0.3943	0.1714		0.6937	0.2551	2.7684				0.0944	1.0861	0.4764		0.3582	0.4468
89080255	TehB	Metal Resistance	Tellurium		Oceanospirillum sp. MED92	superkingdom:Bacteria;phylum:Proteobacteria;class:Gammaproteobacteria;order:Oceanospirillales;family:Oceanospirillaceae;genus:Neptuniibacter;	4.5981	4.0617	4.7539	1.5793	1.6003	1.6452	2.3229	3.9157	3.9445	4.3837	0.8554	0.5801	1.3747	1.5793	1.7775	1.8234	1.1055	1.4034	3.1596	0.3666	3.079		0.2648	0.332	0.1663	1.1324	0.4375	2.466	2.2246	2.3833
157404682	rd	Organic Remediation	Chlorinated solvents		Dehalococcoides sp. VS	superkingdom:Bacteria;phylum:Chloroflexi;class:Dehalococcoidetes;genus:Dehalococcoides;																			0.362
158312905	amyA	Carbon cycling	Carbon degradataion	Starch	Frankia sp. EAN1pec	superkingdom:Bacteria;phylum:Actinobacteria;class:Actinobacteria;order:Actinomycetales;family:Frankiaceae;genus:Frankia;	2.6475	2.2329	2.9947	0.6369	0.6593	0.6869	1.7748	2.5017	1.984	1.8219	0.3121		0.6786	0.9213	1.0518	1.0138	0.4065	0.5606	1.5781		4.8695					0.2269	0.5125	0.5206		0.6697
91202932	Mex	Antibiotic resistance	transporter		Candidatus Kuenenia stuttgartiensis		0.7721	0.665					1.0891	1.9681	1.8601	1.6105				0.7347	0.3794	0.4607	0.1993		0.7094	0.4589	1.6806
119453077	amyA	Carbon cycling	Carbon degradataion	Starch	Lyngbya sp. PCC 8106	superkingdom:Bacteria;phylum:Cyanobacteria;order:Oscillatoriales;genus:Lyngbya;	0.3847		0.4309				0.2849												0.4845		1.5733							0.3372	0.3992	0.7546
149122711	mdlA	Organic Remediation	Aromatics	Aromatic carboxylic acid	Methylobacterium sp. 4-46	superkingdom:Bacteria;phylum:Proteobacteria;class:Alphaproteobacteria;order:Rhizobiales;family:Methylobacteriaceae;genus:Methylobacterium;	0.6148	0.6793	0.6412				0.6409	0.4705	0.5399	0.4459					0.1708				0.5284		1.2765
116812205	nifH	Nitrogen	Nitrogen fixation		Clostridium sp. MK31	superkingdom:Bacteria;phylum:Firmicutes;class:Clostridia;order:Clostridiales;family:Clostridiaceae;genus:Clostridium;	3.3006	2.9562	3.01	0.8057	0.8052	0.7465	2.0855	2.5849	2.6433	2.5444	0.4591	0.5174	0.7237	0.8649	1.0506	1.2352	0.7307	0.9518	2.3837	0.3137	4.786	0.3134	0.2226		0.1396	0.2769	0.3194	1.113	1.0968	0.8318
149948840	phn	Organic Remediation	Herbicides related compound		Alkaliphilus metalliredigens QYMF	superkingdom:Bacteria;phylum:Firmicutes;class:Clostridia;order:Clostridiales;family:Clostridiaceae;genus:Alkaliphilus;species:Alkaliphilus metalliredigens;	0.675	0.4453	0.5273				0.2577	0.3987	0.4425	0.4099				0.1382	0.1904		0.1455		0.3946		1.8361
84517386	ppx	Phosphorus	Phosphorus utilization		Loktanella vestfoldensis SKA53	superkingdom:Bacteria;phylum:Proteobacteria;class:Alphaproteobacteria;order:Rhodobacterales;family:Rhodobacteraceae;genus:Loktanella;species:Loktanella vestfoldensis;	0.6375	0.4856	0.5287					0.6748	0.6331	0.9349				0.1494		0.1937			0.5597		2.0665							0.4503	0.9184	0.7238
126032010	PhaB	Organic Remediation	Aromatics	Aromatic carboxylic acid	uncultured bacterium	superkingdom:Bacteria;	0.8062	0.4596	0.6182				0.4327	0.4027	0.3998	0.4552				0.2009	0.2285	0.2905			0.441	0.1164	1.6182
28629799	nirK	Nitrogen	Denitrification		uncultured bacterium	superkingdom:Bacteria;																			0.7116		1.2598
228009109	AceB	Carbon cycling	Carbon degradataion	Others	Sulfolobus islandicus Y.G.57.14		0.9785	0.6928	0.7743				0.5125	0.5329	0.5821	0.6427	0.1155		0.1578	0.1597	0.2341	0.271	0.1151	0.1413	0.5178		2.0835
85860482	alkK	Organic Remediation	Others		Syntrophus aciditrophicus SB	superkingdom:Bacteria;phylum:Proteobacteria;class:Deltaproteobacteria;order:Syntrophobacterales;family:Syntrophaceae;genus:Syntrophus;species:Syntrophus aciditrophicus;	0.1876		0.2747				0.232		0.2049	0.273					0.2414				0.2512		1.3881
34483923	ppx	Phosphorus	Phosphorus utilization		Wolinella succinogenes	superkingdom:Bacteria;phylum:Proteobacteria;class:Epsilonproteobacteria;order:Campylobacterales;family:Helicobacteraceae;genus:Wolinella;	3.6996	3.3742	3.5493	1.057	1.0312	1.1414	1.7763	2.1733	2.1333	2.5093	0.6096	0.6122	0.9824	1.0142	1.0911	1.7444	0.8656	1.1075	1.844	0.3592	5.1324	0.3055	0.2943	0.3032	0.2294	0.4414	0.4708	0.944	0.7099
183174953	SMR_antibiotics	Antibiotic resistance	transporter		Mycobacterium marinum M		1.4984	1.2515	1.2575	0.4041	0.3087	0.3623	0.5155	1.0646	1.0174	1.1486	0.1412		0.2543	0.2781	0.3404	0.5044		0.2318	0.8996		3.1452							0.2652		0.3551
68510360	nirS	Nitrogen	Denitrification		uncultured bacterium	superkingdom:Bacteria;	0.4745	0.4029	0.3999					0.3567	0.2982	0.4807				0.1938					0.3167		1.0649
158251628	AprA	Sulphur	Other		uncultured archaeon		2.0721	1.6675	1.7859	0.4578	0.4001	0.4081	0.981	1.2954	1.3137	1.4394	0.3057	0.1953	0.5156	0.5084	0.6265		0.3375	0.5217	1.0271		2.6311							0.2754		0.3848
33238381	amyA	Carbon cycling	Carbon degradataion	Starch	Prochlorococcus marinus subsp. marinus str. CCMP1375	superkingdom:Bacteria;phylum:Cyanobacteria;order:Prochlorales;family:Prochlorococcaceae;genus:Prochlorococcus;species:Prochlorococcus marinus;	1.3214	1.2648	1.3766	0.4303	0.4134	0.439	0.5668	1.7447	1.7845	1.6657	0.1901		0.2125	0.3793	0.4892	0.4551		0.2986	1.5201	0.1259	4.7737					0.5133	0.3107	0.5817	0.3922	0.5601
62512287	dsrA	Sulphur	sulfite reductase		uncultured sulfate-reducing bacterium	superkingdom:Bacteria;								0.4464	0.3415	0.3971									0.4879		0.9453
149360295	linB	Organic Remediation	Pesticides related compound		Marinobacter algicola DG893	superkingdom:Bacteria;phylum:Proteobacteria;class:Gammaproteobacteria;order:Alteromonadales;family:Alteromonadaceae;genus:Marinobacter;species:Marinobacter algicola;	1.5366	1.4182	1.5097	0.3898	0.3358	0.3414	0.9651	0.8262	0.8489	0.9298	0.189	0.2009	0.3849	0.3939	0.4724	0.5637	0.3562	0.44	0.8025		4.338							0.6161	0.3343
13898441	dsrA	Sulphur	sulfite reductase		sulfate-reducing bacterium STC	superkingdom:Bacteria;phylum:Proteobacteria;class:Deltaproteobacteria;	1.7344	1.3101	1.4098	0.5517	0.3233	0.4319	1.5101	1.2818	1.2214	1.4634	0.1927		0.3256	0.5293	0.5249	0.7623	0.2741	0.4254	1.5056	0.3047									0.4783	0.5287
88703744	CusA	Metal Resistance	Copper		gamma proteobacterium KT 71	superkingdom:Bacteria;phylum:Proteobacteria;class:Gammaproteobacteria;genus:Congregibacter;species:Congregibacter litoralis;	0.7331	0.6821	0.9364	0.3577	0.4305	0.2691		1.3829	1.7187	1.3166		0.4823	0.5098	0.4972	0.494				0.9709		2.7686	0.472		0.5127				0.8677	0.3946
124875943	mdlA	Organic Remediation	Aromatics	Aromatic carboxylic acid	Burkholderia cenocepacia PC184	superkingdom:Bacteria;phylum:Proteobacteria;class:Betaproteobacteria;order:Burkholderiales;family:Burkholderiaceae;genus:Burkholderia;species:Burkholderia cenocepacia;	0.2523		0.4067	0.7316	1.4937	1.4392	1.9044	0.5823	0.7436	0.7267	0.2819	0.5252	0.6359	1.0139	1.117	1.6483	1.5303	1.9406	0.2789	1.1027	1.2954	0.4211	0.306	0.5057	0.265	0.6542	1.1215	0.8337	0.5853	1.273
85670855	nhh	Organic Remediation	Aromatics	Nitoaromatics	Roseovarius sp. 217	superkingdom:Bacteria;phylum:Proteobacteria;class:Alphaproteobacteria;order:Rhodobacterales;family:Rhodobacteraceae;genus:Roseovarius;	1.0681	0.9555	1.0808	0.4297	0.3393	0.3505	0.517	1.2696	1.3149	1.6313	0.2334		0.1607	0.2332	0.287	0.3674	0.2164	0.4704	1.1026		2.328							0.3265	0.3613	0.6543
158332950	MFS_antibiotic	Antibiotic resistance	transporter		Azorhizobium caulinodans ORS 571		0.5012	0.4612	0.5376				1.0161	0.2833		0.4247			0.2951		0.1936		0.1328		0.7719		1.5904
72388569	gyrB	other category	Phylogenetic marker		Psychrobacter jeotgali	superkingdom:Bacteria;phylum:Proteobacteria;class:Gammaproteobacteria;order:Pseudomonadales;family:Moraxellaceae;genus:Psychrobacter;																			0.5244										0.4436	0.9143
121699996	mdlC	Organic Remediation	Aromatics	Aromatic carboxylic acid	Aspergillus clavatus NRRL 1	superkingdom:Eukaryota;kingdom:Fungi;phylum:Ascomycota;class:Eurotiomycetes;order:Eurotiales;family:Trichocomaceae;genus:Aspergillus;species:Aspergillus clavatus;	0.6671	0.4928	0.6863				0.6548	0.4155	0.4794	0.6209							0.1728	0.3058	0.4374		2.5
53804189	czcA	Metal Resistance	Cadmium,Cobalt,Zinc		Methylococcus capsulatus str. Bath	superkingdom:Bacteria;phylum:Proteobacteria;class:Gammaproteobacteria;order:Methylococcales;family:Methylococcaceae;genus:Methylococcus;species:Methylococcus capsulatus;	0.5274	0.4952	0.458				0.2788	0.3379	0.3287	0.3878									0.2938		1.7189
113945922	endochitinase	Carbon cycling	Carbon degradataion	Chitin	Salinispora tropica CNB-440	superkingdom:Bacteria;phylum:Actinobacteria;class:Actinobacteria;order:Actinomycetales;family:Micromonosporaceae;genus:Salinispora;species:Salinispora tropica;	0.702	0.4182	0.4656				0.3752	0.4959		0.9105			0.1612	0.1978	0.1627	0.2947	0.1759	0.1997	0.3725		1.9769							0.4931	1.436	1.0108
113901546	czcD	Metal Resistance	Cadmium,Cobalt,Zinc		Salinispora tropica CNB-440	superkingdom:Bacteria;phylum:Actinobacteria;class:Actinobacteria;order:Actinomycetales;family:Micromonosporaceae;genus:Salinispora;species:Salinispora tropica;	0.3376	0.4343	0.4974				1.0858	0.4552	0.3932	0.5216					0.5516				0.3798	0.2941	0.9059
109452395	dsrA	Sulphur	sulfite reductase		uncultured sulfate-reducing bacterium	superkingdom:Bacteria;																			0.3248
71277901	NirB	Nitrogen	Assimilatory N reduction		Colwellia psychrerythraea 34H																				0.374
15828087	ZntA	Metal Resistance	Zinc		Mycobacterium leprae TN	superkingdom:Bacteria;phylum:Actinobacteria;class:Actinobacteria;order:Actinomycetales;family:Mycobacteriaceae;genus:Mycobacterium;species:Mycobacterium leprae;							0.5329	0.2951	0.2493	0.4141			0.2869	0.2383					0.2451	0.1427	1.2244								0.4644	1.2582
76167188	CopA	Metal Resistance	Copper		Chloroflexus aurantiacus J-10-fl	superkingdom:Bacteria;phylum:Chloroflexi;class:Chloroflexi;order:Chloroflexales;family:Chloroflexaceae;genus:Chloroflexus;species:Chloroflexus aurantiacus;	0.6976	0.5005	0.6288				0.4447	0.3996	0.5331	0.5245									0.5731		3.4124
103487155	ZntA	Metal Resistance	Zinc		Sphingopyxis alaskensis RB2256	superkingdom:Bacteria;phylum:Proteobacteria;class:Alphaproteobacteria;order:Sphingomonadales;family:Sphingomonadaceae;genus:Sphingopyxis;species:Sphingopyxis alaskensis;	0.621	0.6312	0.684				0.816	0.6107	0.5555	0.626			0.2751	0.2027	0.2725	0.2577	0.4078		0.6391	0.4681	2.6014
99083279	nifH	Nitrogen	Nitrogen fixation		uncultured bacterium	superkingdom:Bacteria;	0.9684	0.8898	1.1063	0.2885	0.2498		0.685	0.7914	0.6988	0.7726			0.1757	0.3475	0.3533	0.3009			4.1172	0.2286	4.018							0.6782	0.4858	0.7806
111020867	xylJ	Organic Remediation	Aromatics	BTEX and related aromatics	Rhodococcus sp. RHA1	superkingdom:Bacteria;phylum:Actinobacteria;class:Actinobacteria;order:Actinomycetales;family:Nocardiaceae;genus:Rhodococcus;	0.6889	0.6441	0.6687				0.4851	0.457	0.4269	0.3805			0.1207		0.8792				0.6479		1.9134
84689380	ppx	Phosphorus	Phosphorus utilization		Parvularcula bermudensis HTCC2503	superkingdom:Bacteria;phylum:Proteobacteria;class:Alphaproteobacteria;order:Parvularculales;family:Parvularculaceae;genus:Parvularcula;species:Parvularcula bermudensis;	1.0825	0.9626	1.0122	0.2668	0.2557		0.608	0.6628	0.5592	0.4929		0.1622	0.2232	0.2432	0.3097	0.3158			0.5417		3.0399
108766036	atzA	Organic Remediation	Herbicides related compound		Rubrobacter xylanophilus DSM 9941	superkingdom:Bacteria;phylum:Actinobacteria;class:Actinobacteria;order:Rubrobacterales;family:Rubrobacteraceae;genus:Rubrobacter;species:Rubrobacter xylanophilus;	0.3915	0.232	0.4009				0.2923	0.2147	0.2236							0.1757	0.1244		0.5984		1.2816								0.8548	0.452
118171930	nhh	Organic Remediation	Aromatics	Nitoaromatics	Mycobacterium smegmatis str. MC2 155	superkingdom:Bacteria;phylum:Actinobacteria;class:Actinobacteria;order:Actinomycetales;family:Mycobacteriaceae;genus:Mycobacterium;species:Mycobacterium smegmatis;	0.504	0.432	0.5131				0.6819	0.4017	0.3678	0.4058				0.1268			0.1355		0.3524	0.1706	1.8011							0.703	0.5297	0.8499
78777421	ZntA	Metal Resistance	Zinc		Thiomicrospira denitrificans ATCC 33889	superkingdom:Bacteria;phylum:Proteobacteria;class:Epsilonproteobacteria;order:Campylobacterales;family:Helicobacteraceae;genus:Sulfurimonas;species:Sulfurimonas denitrificans;	0.2401	0.4808	0.3688																0.3808		1.5721
109625740	trzN	Organic Remediation	Herbicides related compound		Haloquadratum walsbyi DSM 16790	superkingdom:Archaea;phylum:Euryarchaeota;class:Halobacteria;order:Halobacteriales;family:Halobacteriaceae;genus:Haloquadratum;species:Haloquadratum walsbyi;	2.1522	1.9114	1.9108				0.3633	0.9234	0.8881	1.1203				0.1959	0.2111	0.4484		0.3408	0.6687		3.317							0.2959	0.2913
116203445	GCoADH	Organic Remediation	Aromatics	Aromatic carboxylic acid	Chaetomium globosum CBS 148.51	superkingdom:Eukaryota;kingdom:Fungi;phylum:Ascomycota;class:Sordariomycetes;order:Sordariales;family:Chaetomiaceae;genus:Chaetomium;species:Chaetomium globosum;	1.9029	1.9899	2.3912	0.7929	0.754	0.8407	0.6764	3.8006	3.2384	2.931	0.3233		0.2143	0.3801	0.4948	0.4113		0.625	2.293		4.1916							0.6721		1.1369
170124657	AceB	Carbon cycling	Carbon degradataion	Others	Escherichia albertii TW07627		5.7232	4.7962	5.7112	2.1626	1.8129	2.0074	3.2245	6.2416	6.5034		0.8916	0.3411	1.1707	1.8996	1.8024	1.8212			4.6256	0.3827								1.9186	1.6924	2.5109
10175298	AceA	Carbon cycling	Carbon degradataion	Others	Bacillus halodurans C-125		0.9979	0.8794	0.8605				0.5102	0.6733	0.5571	0.611	0.173		0.2975	0.2966	0.2382				0.74		3.5228
118030226	hmgB	Organic Remediation	Aromatics	Aromatic carboxylic acid	Burkholderia phymatum STM815	superkingdom:Bacteria;phylum:Proteobacteria;class:Betaproteobacteria;order:Burkholderiales;family:Burkholderiaceae;genus:Burkholderia;species:Burkholderia phymatum;		0.3576	0.3539				0.8144	0.4234	0.4273	0.4996				0.8742	0.2439	0.2635			0.4522	0.1967	1.9416
39995891	hydrogenase	Energy process	Energy process		Geobacter sulfurreducens PCA	superkingdom:Bacteria;phylum:Proteobacteria;class:Deltaproteobacteria;order:Desulfuromonadales;family:Geobacteraceae;genus:Geobacter;species:Geobacter sulfurreducens;	0.5582	0.5524	0.6376				0.2825	0.3913	0.3811	0.5992			0.1392			0.3059		0.1958	0.4041		2.2497							1.2608	0.8407	0.45
23016152	MFS_antibiotic	Antibiotic resistance	transporter		Magnetospirillum magnetotacticum MS-1		1.4082	1.216	1.1907	0.2927		0.4778	1.0049	0.7697	0.6879	0.8235	0.1975		0.3649	0.3891	0.4308	0.6365	0.2616	0.3271	0.7347	0.1619	3.0762
156446925	nosZ	Nitrogen	Denitrification		uncultured bacterium	superkingdom:Bacteria;	0.5145	0.4328	0.5627				0.353	0.4859	0.3466										0.3612		2.492
27314522	CopA	Metal Resistance	Copper		Staphylococcus epidermidis ATCC 12228	superkingdom:Bacteria;phylum:Firmicutes;class:Bacilli;order:Bacillales;family:Staphylococcaceae;genus:Staphylococcus;species:Staphylococcus epidermidis;	0.4162		0.4168				0.3202	0.3373	0.3197	0.4857			0.1674						0.3161		1.8072							0.3321	0.4676
85721171	GcdB	Organic Remediation	Aromatics	Aromatic carboxylic acid	Syntrophus aciditrophicus SB	superkingdom:Bacteria;phylum:Proteobacteria;class:Deltaproteobacteria;order:Syntrophobacterales;family:Syntrophaceae;genus:Syntrophus;species:Syntrophus aciditrophicus;	1.8641	1.8238	1.8681	0.5406	0.52	0.5501	0.9633	1.7317	1.4457	1.4762	0.2291		0.4167	0.4814	0.587	0.5519	0.2602		2.077		4.524							0.7003	0.5705	0.6216
148240964	CueO	Metal Resistance	Copper		Bradyrhizobium sp. BTAi1	superkingdom:Bacteria;phylum:Proteobacteria;class:Alphaproteobacteria;order:Rhizobiales;family:Bradyrhizobiaceae;genus:Bradyrhizobium;	0.74	0.6641	0.9576				0.2545	0.819	0.8156	0.9164				0.212	0.2281				0.7158		3.5701							0.7249	0.4332	0.5936
126035175	phenol_oxidase	Carbon cycling	Carbon degradataion	Lignin	uncultured fungus	superkingdom:Eukaryota;kingdom:Fungi;							0.7761	0.6487	0.6693				0.2482	0.1766		0.6713		0.3015	0.5842		0.3278
68160312	dxnA	Organic Remediation	Aromatics	Heterocyclic aromatics	Janibacter sp. XJ-1	superkingdom:Bacteria;phylum:Actinobacteria;class:Actinobacteria;order:Actinomycetales;family:Intrasporangiaceae;genus:Janibacter;	0.6245	0.6238	0.6151				0.3737	0.432	0.4347	0.4387					0.2152				0.6437		1.5992
149196805	linB	Organic Remediation	Pesticides related compound		Lentisphaera araneosa HTCC2155	superkingdom:Bacteria;phylum:Lentisphaerae;order:Lentisphaerales;genus:Lentisphaera;species:Lentisphaera araneosa;	0.4967	0.4776	0.5951					0.7532	0.67	0.6365									0.6876		3.046
116512871	cadBD	Metal Resistance	Cadmium		Lactococcus lactis subsp. cremoris SK11	superkingdom:Bacteria;phylum:Firmicutes;class:Bacilli;order:Lactobacillales;family:Streptococcaceae;genus:Lactococcus;species:Lactococcus lactis;	0.2076		0.2363					0.2591	0.2201	0.2967									0.4219	0.0969	1.7464					0.1726	0.1712
113526718	benAB	Organic Remediation	Aromatics	Aromatic carboxylic acid	Ralstonia eutropha H16	superkingdom:Bacteria;phylum:Proteobacteria;class:Betaproteobacteria;order:Burkholderiales;family:Burkholderiaceae;genus:Cupriavidus;species:Cupriavidus necator;	0.6217	0.5657	0.6675				0.7657	0.4443	0.543	0.4932				0.2962					0.465	0.1741	2.9733								0.4013	0.4568
113526550	nagG	Organic Remediation	Aromatics	Aromatic carboxylic acid	Ralstonia eutropha H16	superkingdom:Bacteria;phylum:Proteobacteria;class:Betaproteobacteria;order:Burkholderiales;family:Burkholderiaceae;genus:Cupriavidus;species:Cupriavidus necator;							0.486										0.2679		0.5063
13625840	gdh	Nitrogen	Ammonification		Clostridium lituseburense	superkingdom:Bacteria;phylum:Firmicutes;class:Clostridia;order:Clostridiales;family:Clostridiaceae;genus:Clostridium;	1.0074	1.0146	1.1454	0.2635	0.4102	0.3803	0.463	1.198	1.2029	1.0756	0.1994		0.1483	0.1708	0.2574			0.2681	0.8743		2.6239								0.5419	0.3871
37925737	nifH	Nitrogen	Nitrogen fixation		uncultured bacterium	superkingdom:Bacteria;	0.5509	0.4363	0.6249					0.5114	0.5378	0.6365				0.0974					0.5721		2.081								0.2778	0.6278
148658254	AceB	Carbon cycling	Carbon degradataion	Others	Roseiflexus sp. RS-1		0.3543	0.2124	0.3946	0.6922	0.3377	0.5255	2.0866							0.2324	0.7012		0.4872	0.5403	0.3327	0.5475	1.1336
77176863	rd	Organic Remediation	Chlorinated solvents		Dehalococcoides sp. KB1	superkingdom:Bacteria;phylum:Chloroflexi;class:Dehalococcoidetes;genus:Dehalococcoides;							0.3215												1.0004	0.2539	0.3249					0.7243	0.6026	0.3699	0.9577	0.895
88783391	catB	Organic Remediation	Aromatics	BTEX and related aromatics	Robiginitalea biformata HTCC2501	superkingdom:Bacteria;phylum:Bacteroidetes;class:Flavobacteria;order:Flavobacteriales;family:Flavobacteriaceae;genus:Robiginitalea;species:Robiginitalea biformata;	0.6788	0.6757	0.8415	0.2862	0.3706	0.3967	1.4735	0.574	0.5357	0.6835	0.2352	0.3267	0.3436	0.3477	0.4295	1.7055	0.6382	0.3565	0.5133	0.4137	2.307
83951367	ChrA	Metal Resistance	Chromium		Roseovarius nubinhibens ISM	superkingdom:Bacteria;phylum:Proteobacteria;class:Alphaproteobacteria;order:Rhodobacterales;family:Rhodobacteraceae;genus:Roseovarius;species:Roseovarius nubinhibens;																			0.4786
148271556	phn	Organic Remediation	Herbicides related compound		Clavibacter michiganensis subsp. michiganensis NCPPB 382	superkingdom:Bacteria;phylum:Actinobacteria;class:Actinobacteria;order:Actinomycetales;family:Microbacteriaceae;genus:Clavibacter;species:Clavibacter michiganensis;																			0.3026		0.4671
5578704	ohbAB	Organic Remediation	Aromatics	Aromatic carboxylic acid	Sphingomonas xenophaga	superkingdom:Bacteria;phylum:Proteobacteria;class:Alphaproteobacteria;order:Sphingomonadales;family:Sphingomonadaceae;genus:Sphingomonas;	0.2385	0.4109	0.2375				0.2405											0.2017	0.2374		1.6251
119459813	linB	Organic Remediation	Pesticides related compound		marine gamma proteobacterium HTCC2080	superkingdom:Bacteria;phylum:Proteobacteria;class:Gammaproteobacteria;	1.4001	1.3228	1.6926	0.5851	0.4929	0.5161	0.4633	1.8724	1.9951	1.8815	0.2783		0.2437	0.3745	0.3566	0.2958		0.5302	1.4581		3.4582							0.527	0.507	0.6255
18076027	metC	Metal Resistance	Mercury		Pseudomonas sp.	superkingdom:Bacteria;phylum:Proteobacteria;	1.5448	1.2646	1.2692	0.4786	0.448	0.3702	1.3221	1.0346	1.0248	1.1126	0.944		0.3648	0.3723	0.4715	0.6225	0.2822	0.3156	0.9754	0.3072	3.5138							0.412		1.082
186911820	AprA	Sulphur	Other		Candidatus Thiobios zoothamnicoli								0.9814	0.348	0.5032	0.4134				0.4518					0.622		0.5587
84778339	dsrA	Sulphur	sulfite reductase		uncultured sulfate-reducing bacterium	superkingdom:Bacteria;	1.6476	1.5307	1.7348	0.5642	0.3899	0.4353	0.965	1.167	1.0541	1.1201	0.2882	0.2408	0.4433	0.4503	0.5122	0.6099	0.3526	0.4156	1.0342		4.4486							0.4136	0.5039	0.6244
109660127	ureC	Nitrogen	Ammonification		unidentified bacterial contaminant	superkingdom:Bacteria;																			0.2104										0.5706	0.501
10640455	CopA	Metal Resistance	Copper		Thermoplasma acidophilum	superkingdom:Archaea;phylum:Euryarchaeota;class:Thermoplasmata;order:Thermoplasmatales;family:Thermoplasmataceae;genus:Thermoplasma;																			0.3497		0.0862
121998184	AceA	Carbon cycling	Carbon degradataion	Others	Halorhodospira halophila SL1		1.2303	1.21	1.3517		0.2545	0.2944	0.5456	0.7123	0.6388	0.8314	0.1336			0.3188	0.3641	0.3761			0.688		3.5804
62944556	gyrB	other category	Phylogenetic marker		Zymomonas mobilis subsp. pomaceae	superkingdom:Bacteria;phylum:Proteobacteria;class:Alphaproteobacteria;order:Sphingomonadales;family:Sphingomonadaceae;genus:Zymomonas;species:Zymomonas mobilis;	0.6498	0.6957	0.723	0.4582	0.2482	0.3051	0.5775	0.784	0.6001	0.7576	0.1483		0.1606	0.2818	0.2673	0.3893	0.1937		0.6412		2.9215								0.3961	1.3359
118666510	mdlB	Organic Remediation	Aromatics	Aromatic carboxylic acid	Delftia acidovorans SPH-1	superkingdom:Bacteria;phylum:Proteobacteria;class:Betaproteobacteria;order:Burkholderiales;family:Comamonadaceae;genus:Delftia;species:Delftia acidovorans;	1.1722	1.136	1.1075		0.247	0.1953	0.5873	0.5732	0.6253	0.6908	0.1423			0.2361		0.7099			0.5559		3.0321
108802987	CopA	Metal Resistance	Copper		Rubrobacter xylanophilus DSM 9941	superkingdom:Bacteria;phylum:Actinobacteria;class:Actinobacteria;order:Rubrobacterales;family:Rubrobacteraceae;genus:Rubrobacter;species:Rubrobacter xylanophilus;	0.5306	0.3406	0.3913				0.3829	0.352	0.307						0.4067				0.3081		1.9363								0.9287	0.5085
9967708	czcD	Metal Resistance	Cadmium,Cobalt,Zinc		Schizosaccharomyces pombe	superkingdom:Eukaryota;kingdom:Fungi;phylum:Ascomycota;class:Schizosaccharomycetes;order:Schizosaccharomycetales;family:Schizosaccharomycetaceae;genus:Schizosaccharomyces;	0.4797	0.3945	0.5096				0.2192	0.3359	0.3144	0.5641									0.3126		2.0273							0.3976	0.6599
82719896	CopA	Metal Resistance	Copper		Shewanella sp. W3-18-1	superkingdom:Bacteria;phylum:Proteobacteria;class:Gammaproteobacteria;order:Alteromonadales;family:Shewanellaceae;genus:Shewanella;	0.4521	0.5988	0.5757					0.4971	0.5692	0.5488			0.1791						0.4794		1.745							0.3424	0.5414	0.3023
68568603	CODH	Carbon cycling	Carbon fixation		Sulfolobus acidocaldarius DSM 639	superkingdom:Archaea;phylum:Crenarchaeota;class:Thermoprotei;order:Sulfolobales;family:Sulfolobaceae;genus:Sulfolobus;species:Sulfolobus acidocaldarius;							0.5163	0.434	0.391	0.5311			0.3456			0.2792	0.3149		0.3649	0.199	1.3373
52306251	SMR_antibiotics	Antibiotic resistance	transporter		Mannheimia succiniciproducens MBEL55E		0.6231	0.5775	0.837		0.3653	0.2857	1.1221	0.697	0.6238	0.5723			1.2203	0.2691	0.2368	0.6939	0.5245	0.4331	0.4843	0.8491	2.2811
114778935	CopA	Metal Resistance	Copper		Mariprofundus ferrooxydans PV-1	superkingdom:Bacteria;phylum:Proteobacteria;genus:Mariprofundus;species:Mariprofundus ferrooxydans;	0.4146	0.3239	0.4401					0.5011	0.4501	0.6043							0.2839		0.4331		2.0735							0.3604	0.4404	0.6567
70993166	HcaB	Organic Remediation	Aromatics	Aromatic carboxylic acid	Aspergillus fumigatus Af293	superkingdom:Eukaryota;kingdom:Fungi;phylum:Ascomycota;class:Eurotiomycetes;order:Eurotiales;family:Trichocomaceae;genus:Aspergillus;species:Aspergillus fumigatus;	2.0089	1.7675	1.7562	0.5041	0.6525	0.6584	1.2903	1.2844	1.8662	1.4958	0.324	0.4136	0.9382	0.5908	0.7802	0.8643	0.6872	0.6787	1.0677	0.1866	4.7373					0.9446	0.2524	0.4508		0.5464
114327395	ChrA	Metal Resistance	Chromium		Granulibacter bethesdensis CGDNIH1	superkingdom:Bacteria;phylum:Proteobacteria;class:Alphaproteobacteria;order:Rhodospirillales;family:Acetobacteraceae;genus:Granulibacter;species:Granulibacter bethesdensis;	0.4891	0.4407	0.5383					0.2426		0.5672				0.1763		0.2894			0.4895		2.4881							0.317	0.5109	0.7819
118669136	CadA	Metal Resistance	Cadmium		Delftia acidovorans SPH-1	superkingdom:Bacteria;phylum:Proteobacteria;class:Betaproteobacteria;order:Burkholderiales;family:Comamonadaceae;genus:Delftia;species:Delftia acidovorans;	2.5917	1.9394	2.1758	0.4897	0.325	0.4071	1.4058	1.6214	1.3462	1.386	0.238	0.2194	0.3971	0.5046	0.5365	1.0235	2.8174	0.3476	1.8066	0.2053	2.8346							0.5572	0.5159	0.973
6460527	ArsC	Metal Resistance	Arsenic		Deinococcus radiodurans R1	superkingdom:Bacteria;phylum:Deinococcus-Thermus;class:Deinococci;order:Deinococcales;family:Deinococcaceae;genus:Deinococcus;species:Deinococcus radiodurans;	5.463	5.2883	5.1193	1.6289	1.5494	1.261	2.5659	4.4744	4.8459	4.701	0.8979	0.6647	1.201	1.2559	1.5573	1.5068	0.9677	1.2703	4.4644	0.3275	5.0771	0.3809	0.341		0.2315	0.5184	0.561	3.0645	2.1832	1.5489
86572327	ChrA	Metal Resistance	Chromium		Rhodopseudomonas palustris HaA2	superkingdom:Bacteria;phylum:Proteobacteria;class:Alphaproteobacteria;order:Rhizobiales;family:Bradyrhizobiaceae;genus:Rhodopseudomonas;species:Rhodopseudomonas palustris;	0.3284	0.2494						0.4826	0.474	0.564						0.4432	0.296		0.2821		1.1358								1.286	0.7045
156533185	CopA	Metal Resistance	Copper		Enterobacter sakazakii ATCC BAA-894	superkingdom:Bacteria;phylum:Proteobacteria;class:Gammaproteobacteria;order:Enterobacteriales;family:Enterobacteriaceae;genus:Cronobacter;species:Enterobacter sakazakii;							2.1477												2.157
88917166	ChrA	Metal Resistance	Chromium		Geobacter uraniumreducens Rf4	superkingdom:Bacteria;phylum:Proteobacteria;class:Deltaproteobacteria;order:Desulfuromonadales;family:Geobacteraceae;genus:Geobacter;species:Geobacter uraniireducens;	1.2817	1.1919	1.3965	0.3405	0.3696	0.5466	0.6778	1.2573	1.0368	1.0785	0.1772		0.3432	0.4191	0.4465	0.5888	0.3951	0.3852	0.6252		3.0932					0.1988	0.3173	0.5982	1.3154	0.533
150400770	CopA	Metal Resistance	Copper		Methanococcus aeolicus Nankai-3	superkingdom:Archaea;phylum:Euryarchaeota;class:Methanococci;order:Methanococcales;family:Methanococcaceae;genus:Methanococcus;species:Methanococcus aeolicus;	3.0638	2.9232	3.1818	1.0013	0.874	0.7259	2.7043	2.568	2.1325	2.0766	0.4576	0.4842	0.7988	0.8725	0.9902	1.4699	0.6626	0.7786	1.8708	0.4053	4.9415				0.164		0.5749	0.779	0.4693	0.8654
22298199	ZntA	Metal Resistance	Zinc		Thermosynechococcus elongatus BP-1	superkingdom:Bacteria;phylum:Cyanobacteria;order:Chroococcales;genus:Thermosynechococcus;species:Thermosynechococcus elongatus;	0.3194	0.3296	0.4018					0.2925		0.4718									0.3158		1.7624
149125660	TerC	Metal Resistance	Tellurium		Methylobacterium sp. 4-46	superkingdom:Bacteria;phylum:Proteobacteria;class:Alphaproteobacteria;order:Rhizobiales;family:Methylobacteriaceae;genus:Methylobacterium;	0.6745	0.6562	0.6044				0.556	0.4368	0.4156	0.6258									0.5615		2.1932
148254827	linB	Organic Remediation	Pesticides related compound		Bradyrhizobium sp. BTAi1	superkingdom:Bacteria;phylum:Proteobacteria;class:Alphaproteobacteria;order:Rhizobiales;family:Bradyrhizobiaceae;genus:Bradyrhizobium;				0.4069	0.5927	0.667													0.6349
157846392	TerC	Metal Resistance	Tellurium		Shewanella pealeana ATCC 700345	superkingdom:Bacteria;phylum:Proteobacteria;class:Gammaproteobacteria;order:Alteromonadales;family:Shewanellaceae;genus:Shewanella;species:Shewanella pealeana;																0.258			0.2533		0.763							0.9481		0.5832
83723511	pcaG	Organic Remediation	Aromatics	Other aromatics	Ralstonia solanacearum UW551	superkingdom:Bacteria;phylum:Proteobacteria;class:Betaproteobacteria;order:Burkholderiales;family:Burkholderiaceae;genus:Ralstonia;species:Ralstonia solanacearum;	0.5303	0.3379	0.686				2.0711	0.4172	0.3785	0.5859			0.1849	0.1806	0.2434	0.5073	0.255		0.4396	0.5101	1.7464
190697764	Tet	Antibiotic resistance	other		Rhizobium etli CIAT 652		0.8009	0.7941	0.8007				1.6196	0.483	0.4985	0.4487		0.1577	0.6	0.1876	1.6736				0.5353	0.2761	2.1734
16152123	dsrB	Sulphur	sulfite reductase		Desulfomusa hansenii	superkingdom:Bacteria;phylum:Proteobacteria;class:Deltaproteobacteria;order:Desulfobacterales;family:Desulfobacteraceae;genus:Desulfofaba;																			1.4099
144905457	dsrA	Sulphur	sulfite reductase		uncultured sulfate-reducing bacterium	superkingdom:Bacteria;	0.6904	0.6652	0.9487	0.2481	0.4187	0.3866	0.8123	0.5454	0.5387	0.3875	0.1184					1.3384			0.668		2.6934
94314465	vanA	Carbon cycling	Carbon degradataion	Others	Ralstonia metallidurans CH34	superkingdom:Bacteria;phylum:Proteobacteria;class:Betaproteobacteria;order:Burkholderiales;family:Burkholderiaceae;genus:Cupriavidus;species:Cupriavidus metallidurans;	0.4763	0.3028	0.5161				0.2654	0.3506	0.2802	0.4437									0.317		1.5904
94264964	CopA	Metal Resistance	Copper		delta proteobacterium MLMS-1	superkingdom:Bacteria;phylum:Proteobacteria;class:Deltaproteobacteria;	2.2929	1.8901	2.0596	0.5666	0.6482	0.6853	1.4074	1.6994	1.6063	1.8945	0.4759	0.4658	0.6666	0.735	0.8255	0.8974	0.501	0.5567	1.3934	0.2664	3.3075	0.1853	0.1279	0.15	0.1124	0.4239	0.3597	0.483	0.4528	1.0389
89098045	amyA	Carbon cycling	Carbon degradataion	Starch	Bacillus sp. NRRL B-14911	superkingdom:Bacteria;phylum:Firmicutes;class:Bacilli;order:Bacillales;family:Bacillaceae;genus:Bacillus;	1.3492	1.0965	1.6519	0.5759	0.3129	0.3427	0.7918	1.1207	0.9276	1.1318	0.2186		0.3232	0.4826	0.4661	0.4982	0.2171	0.2283	0.7907		3.8693							0.4138		0.7449
144947381	trzN	Organic Remediation	Herbicides related compound		Petrotoga mobilis SJ95	superkingdom:Bacteria;phylum:Thermotogae;class:Thermotogae;order:Thermotogales;family:Thermotogaceae;genus:Petrotoga;species:Petrotoga mobilis;	1.0447	1.0009	0.9315				0.3935	0.6381	0.6876	0.5792	0.1114		0.4304		0.2575				0.7769		3.8537
12484564	czcC	Metal Resistance	Cadmium,Cobalt,Zinc		Pseudomonas fluorescens	superkingdom:Bacteria;phylum:Proteobacteria;class:Gammaproteobacteria;order:Pseudomonadales;family:Pseudomonadaceae;genus:Pseudomonas;	0.9683	0.7415	1.0739	0.3359		0.3117	1.4368	0.6623	0.6827	0.8021	0.1212	0.5025	0.2064	0.4411	0.4457	2.8881	1.4351	0.1856	1.1104	0.6102						0.2911	0.161		0.471	0.5621
19915193	ZntA	Metal Resistance	Zinc		Methanosarcina acetivorans C2A	superkingdom:Archaea;phylum:Euryarchaeota;class:Methanomicrobia;order:Methanosarcinales;family:Methanosarcinaceae;genus:Methanosarcina;species:Methanosarcina acetivorans;	1.018	1.0482	1.0339				0.4351	0.7354	0.6606	0.7506		0.1777	0.2526	0.2665	0.3966	0.2967	0.2088		0.705		4.1409							0.5592	0.9252
150386993	CadA	Metal Resistance	Cadmium		Victivallis vadensis ATCC BAA-548	superkingdom:Bacteria;phylum:Lentisphaerae;family:Victivallaceae;genus:Victivallis;species:Victivallis vadensis;	1.169	1.1229	1.2117				0.8582	0.5665	0.6988	0.7322	0.187		0.3034	0.2724	0.423	0.591	0.2707	0.1942	1.0109	0.2239	3.066							0.3992	0.6756	0.8122
85666981	pulA	Carbon cycling	Carbon degradataion	Starch	Bifidobacterium adolescentis	superkingdom:Bacteria;phylum:Actinobacteria;class:Actinobacteria;order:Bifidobacteriales;family:Bifidobacteriaceae;genus:Bifidobacterium;								0.4531	0.542										0.5061		1.0233							0.6033	0.6466
7160170	mdlD	Organic Remediation	Aromatics	Other aromatics	Streptomyces coelicolor A3(2)	superkingdom:Bacteria;phylum:Actinobacteria;class:Actinobacteria;order:Actinomycetales;family:Streptomycetaceae;genus:Streptomyces;species:Streptomyces coelicolor;																			0.3347		0.919
40286838	scnABC	Organic Remediation	Others		Methylobacterium thiocyanatum	superkingdom:Bacteria;phylum:Proteobacteria;class:Alphaproteobacteria;order:Rhizobiales;family:Methylobacteriaceae;genus:Methylobacterium;	1.1363	0.8615	1.0278				0.6974	0.6624	0.6173	0.7969	0.1321	0.1553	0.2764	0.2995	0.4562	0.5686	0.2995	0.3965	0.5505		2.6433
44829089	nifH	Nitrogen	Nitrogen fixation		uncultured bacterium	superkingdom:Bacteria;	3.8492	3.26	4.1157	1.2484	1.1381	1.0131	3.6991	3.9124	2.2281	2.7407	0.6073	0.4596	1.0811	1.2514	1.3665	1.6469	0.6423	0.9024	4.1543	0.878					0.1413	0.653	0.4454	0.7961	0.2947
17132665	catB	Organic Remediation	Aromatics	BTEX and related aromatics	Nostoc sp. PCC 7120	superkingdom:Bacteria;phylum:Cyanobacteria;order:Nostocales;family:Nostocaceae;genus:Nostoc;	2.7651	2.134	1.9912	0.6478	0.6024	0.632	1.3812	1.7188	1.751	1.6688	0.2657	0.3237	0.6711	0.7118	0.811	0.8717	0.5623	0.5732	1.4806	0.3415	4.2899					0.9004	0.2622
39996885	cytochrome	Energy process	Energy process		Geobacter sulfurreducens PCA	superkingdom:Bacteria;phylum:Proteobacteria;class:Deltaproteobacteria;order:Desulfuromonadales;family:Geobacteraceae;genus:Geobacter;species:Geobacter sulfurreducens;	1.07	0.9812	1.2389	0.5177	0.3548	0.4387	0.6264	1.3003	1.2613	1.2724	0.1748		0.2723	0.3436	0.3819	0.4498	0.2205	0.2931	1.1604		3.747							0.6571	0.5591	1.0228
62632241	Van	Antibiotic resistance	other		Enterococcus gallinarum		0.2718	0.3421						0.4295	0.3009	0.4642									0.3247		1.1326
148554700	tftH	Organic Remediation	Aromatics	Chlorinated aromatics	Sphingomonas wittichii RW1	superkingdom:Bacteria;phylum:Proteobacteria;class:Alphaproteobacteria;order:Sphingomonadales;family:Sphingomonadaceae;genus:Sphingomonas;species:Sphingomonas wittichii;	1.1908	1.0594	1.2309	0.4793	0.5125	0.4793	0.5157	1.1705	1.1254	1.189	0.2281		0.2622	0.398	0.3379	0.3173			1.382		4.3577							1.1216	0.719	1.7339
89159560	gyrB	other category	Phylogenetic marker		Halothermothrix orenii H 168	superkingdom:Bacteria;phylum:Firmicutes;class:Clostridia;order:Halanaerobiales;family:Halanaerobiaceae;genus:Halothermothrix;species:Halothermothrix orenii;	0.9946	0.8599	0.8803	0.2125		0.2296	0.7012	0.6357	0.4911	0.8004			0.2264	0.2222	0.2855	0.4166	0.1944		0.6052		4.137							0.4048		0.3387
119451158	tfdA	Organic Remediation	Aromatics	Chlorinated aromatics	marine gamma proteobacterium HTCC2143	superkingdom:Bacteria;phylum:Proteobacteria;class:Gammaproteobacteria;	1.6176	1.4426	1.8076	0.4869	0.524	0.5083	1.2254	1.0565	0.8811	0.8745	0.2157	0.2425	0.4153	0.4006	0.5377	0.7936	0.5138	0.5099	0.9905	0.2727	4.5049							0.5626	0.6513	0.704
6002404	mmoX	Carbon cycling	Methane	Methane oxidation	Methylomonas sp. KSWIII	superkingdom:Bacteria;phylum:Proteobacteria;class:Gammaproteobacteria;order:Methylococcales;family:Methylococcaceae;genus:Methylomonas;											0.1006								0.32
163738738	B_lactamase_A	Antibiotic resistance	Beta-lactamases?		Phaeobacter gallaeciensis BS107		0.4614	0.6403	0.5824		0.2345	0.2539	0.4658	0.4074	0.5755	0.4774			0.3957	0.1555	0.164	0.7687	0.7026	0.3119	0.3732	0.2457	1.2084
84690829	gyrB	other category	Phylogenetic marker		Parvularcula bermudensis HTCC2503	superkingdom:Bacteria;phylum:Proteobacteria;class:Alphaproteobacteria;order:Parvularculales;family:Parvularculaceae;genus:Parvularcula;species:Parvularcula bermudensis;	1.5764	1.4571	1.5081	0.7179	0.7237	0.7329	1.1929	0.9613	0.9552	1.2011	0.3787	0.4688	0.6723	0.6812	0.7161	1.0853	0.5998	0.7401	0.9229	0.1798	3.284					0.4087	0.3737	0.7038	2.1928	1.1619
149130553	ChrA	Metal Resistance	Chromium		Bacteroides caccae ATCC 43185	superkingdom:Bacteria;phylum:Bacteroidetes;class:Bacteroidetes;order:Bacteroidales;family:Bacteroidaceae;genus:Bacteroides;species:Bacteroides caccae;	0.4373	0.312	0.462				0.6631	0.4575	0.4458	0.5435				0.1871	0.1771	0.3287	0.1629	0.1582	0.4594		2.2737					0.4653	0.1462	0.413	0.3795	0.862
3157502	nifH	Nitrogen	Nitrogen fixation		unidentified nitrogen-fixing bacteria	superkingdom:Bacteria;																			0.3166		0.37
225085216	AceB	Carbon cycling	Carbon degradataion	Others	gamma proteobacterium NOR51-B		0.5534	0.3523	0.4282				0.301	0.3547	0.3763	0.4621				0.132	0.1703	0.2384	0.1744		0.3171		1.5163
88936412	TehB	Metal Resistance	Tellurium		Geobacter uraniumreducens Rf4	superkingdom:Bacteria;phylum:Proteobacteria;class:Deltaproteobacteria;order:Desulfuromonadales;family:Geobacteraceae;genus:Geobacter;species:Geobacter uraniireducens;	0.9137	0.904	1.01					0.6344	0.4647	0.522			0.1615	0.2471	0.2435				0.5731		3.5193
28627880	CadA	Metal Resistance	Cadmium		Bacillus sp. MSA 235	superkingdom:Bacteria;phylum:Firmicutes;class:Bacilli;order:Bacillales;family:Bacillaceae;genus:Bacillus;	1.633	1.1387	1.4106	0.3485	0.271	0.3778	0.8777	0.8727	0.9764	0.9115	0.1603		0.2027	0.2606	0.3357	0.4413	0.2761	0.2253	0.9796	0.2139	2.4144					0.4732	0.3351	0.3767	0.5877	0.7564
152975268	ChrA	Metal Resistance	Chromium		Bacillus cereus subsp. cytotoxis NVH 391-98	superkingdom:Bacteria;phylum:Firmicutes;class:Bacilli;order:Bacillales;family:Bacillaceae;genus:Bacillus;species:Bacillus cereus;	1.681	1.5139	1.794	0.4716	0.4573	0.4575	1.3	1.3501	1.0156	1.0099	0.1755		0.4725	0.4259	0.4737	0.6271	0.2995	0.503	0.9319	0.2413	4.9356							0.9995	0.7022	0.9442
28542627	nirS	Nitrogen	Denitrification		uncultured bacterium	superkingdom:Bacteria;	2.3498	2.1473	2.5344	0.6258	0.6562	0.8558	1.8827	2.3683	1.6732	1.7289	0.2757		0.5135	0.5794	0.9053	0.8661	4.1308	0.4402	1.8057	0.2816	4.4492							0.5792		0.6501
156719705	CopA	Metal Resistance	Copper		Hydrogenobaculum sp. Y04AAS1	superkingdom:Bacteria;phylum:Aquificae;class:Aquificae;order:Aquificales;family:Aquificaceae;genus:Hydrogenobaculum;	0.906	0.87	1.0302				0.5127	0.5222	0.4673	0.5922				0.5059	0.1734				0.5688		2.798
113529632	pimF	Organic Remediation	Aromatics	Aromatic carboxylic acid	Ralstonia eutropha H16	superkingdom:Bacteria;phylum:Proteobacteria;class:Betaproteobacteria;order:Burkholderiales;family:Burkholderiaceae;genus:Cupriavidus;species:Cupriavidus necator;	0.8178	0.9091	0.9284				0.9248	0.7354	0.635	0.6927	0.1527		0.4102	0.3136	0.3272	0.3562			0.667	0.364	3.0494
118703430	mdlA	Organic Remediation	Aromatics	Aromatic carboxylic acid	Sphingomonas wittichii RW1	superkingdom:Bacteria;phylum:Proteobacteria;class:Alphaproteobacteria;order:Sphingomonadales;family:Sphingomonadaceae;genus:Sphingomonas;species:Sphingomonas wittichii;	1.15	1.3855	1.8462	0.5482	0.4172	0.6124	0.4853	1.9299	2.0986	1.7845	0.2265		0.2068	0.1672	0.2389		0.2079	0.4449	1.1111		2.6228							0.3827	0.5294
113527010	pimF	Organic Remediation	Aromatics	Aromatic carboxylic acid	Ralstonia eutropha H16	superkingdom:Bacteria;phylum:Proteobacteria;class:Betaproteobacteria;order:Burkholderiales;family:Burkholderiaceae;genus:Cupriavidus;species:Cupriavidus necator;																			0.2129		0.2307
111619185	ZntA	Metal Resistance	Zinc		Acidovorax avenae subsp. citrulli AAC00-1	superkingdom:Bacteria;phylum:Proteobacteria;class:Betaproteobacteria;order:Burkholderiales;family:Comamonadaceae;genus:Acidovorax;species:Acidovorax avenae;	0.3357	0.3572					0.3994	0.1724	0.2316										0.2485		0.9717
40253042	dsrA	Sulphur	sulfite reductase		uncultured sulfate-reducing bacterium	superkingdom:Bacteria;	1.933	1.5927	2.4782	0.7206	0.6474	0.7439	0.6774	2.5493	2.2698	2.0253	0.3132		0.3095	0.2913	0.3615	0.3368		0.4496	1.9746		4.5442							0.8927	0.656	0.7209
85375180	pcc	Carbon cycling	Carbon fixation		Erythrobacter litoralis HTCC2594	superkingdom:Bacteria;phylum:Proteobacteria;class:Alphaproteobacteria;order:Sphingomonadales;family:Erythrobacteraceae;genus:Erythrobacter;species:Erythrobacter litoralis;	0.8945	1.0446	1.0441	0.4005	0.3251	0.3889	0.3238	1.2416	1.1405	1.2413	0.1694			0.3056	0.2021			0.382	0.8915		2.7906							0.8782	1.2784	0.4496
94483091	arsB	Metal Resistance	Arsenic		Ochrobactrum tritici	superkingdom:Bacteria;phylum:Proteobacteria;class:Alphaproteobacteria;order:Rhizobiales;family:Brucellaceae;genus:Ochrobactrum;							0.4815						0.3137				1.4486	0.8447	0.2568		0.1373					1.0514	0.1881
151563557	nmoA	Organic Remediation	Aromatics	Nitoaromatics	Ochrobactrum anthropi ATCC 49188	superkingdom:Bacteria;phylum:Proteobacteria;class:Alphaproteobacteria;order:Rhizobiales;family:Brucellaceae;genus:Ochrobactrum;species:Ochrobactrum anthropi;	3.3479	3.2569	3.6357	1.2049	1.311	1.2221	1.1977	4.1206	3.6163	3.7561	0.5332	0.1958	0.6606	0.8824	1.0494	0.8303	0.401	0.8631	4.4298		4.8968							1.6256	1.2924	1.3293
89092596	nreB	Metal Resistance	Nickel		Oceanospirillum sp. MED92	superkingdom:Bacteria;phylum:Proteobacteria;class:Gammaproteobacteria;order:Oceanospirillales;family:Oceanospirillaceae;genus:Neptuniibacter;	0.796	0.8145	0.9435				0.3762	0.5047	0.5213	0.3438			0.4249	0.1968					0.5258		2.6613							0.431	0.4106
148628322	bphA	Organic Remediation	Aromatics	Polycyclic aromatics	uncultured bacterium	superkingdom:Bacteria;	0.6299	0.6383	0.8028				0.457	0.5048	0.3867	0.6487			0.1593	0.2092	0.2636		0.2204	0.3031	0.2782		2.4565
115519059	phn	Organic Remediation	Herbicides related compound		Rhodopseudomonas palustris BisA53	superkingdom:Bacteria;phylum:Proteobacteria;class:Alphaproteobacteria;order:Rhizobiales;family:Bradyrhizobiaceae;genus:Rhodopseudomonas;species:Rhodopseudomonas palustris;																			0.3907
87281083	nirK	Nitrogen	Denitrification		uncultured bacterium	superkingdom:Bacteria;	2.2587	1.8946	2.1334	0.7204	0.7965	0.9506	1.5628	1.8979	2.1414	2.0868	0.4084	0.2739	0.5809	0.7722	0.8533	1.3252	0.7049	0.5957	2.8436	0.2905	2.1848				0.0916	0.5652		1.118	1.1523	1.986
47575191	ChrA	Metal Resistance	Chromium		Rubrivivax gelatinosus PM1	superkingdom:Bacteria;phylum:Proteobacteria;class:Betaproteobacteria;order:Burkholderiales;genus:Methylibium;species:Methylibium petroleiphilum;	0.7235	0.5628	0.7239	0.2039	0.2377	0.2686	0.5669	0.4639	0.3921	0.302			0.2226	0.1507	0.1827				0.4347		1.9153
18159991	AceB	Carbon cycling	Carbon degradataion	Others	Pyrobaculum aerophilum str. IM2		0.8254	0.7363	0.792					0.5741	0.5488	0.62									0.7635		3.4178
558708	glucoamylase	Carbon cycling	Carbon degradataion	Starch	Saccharomyces cerevisiae	superkingdom:Eukaryota;kingdom:Fungi;phylum:Ascomycota;class:Saccharomycetes;order:Saccharomycetales;family:Saccharomycetaceae;genus:Saccharomyces;								0.6878	0.4563	0.6787									0.4444		1.5031					0.2066	0.5695
134266926	xylA	Carbon cycling	Carbon degradataion	Hemicellulose	Geobacillus thermodenitrificans NG80-2	superkingdom:Bacteria;phylum:Firmicutes;class:Bacilli;order:Bacillales;family:Bacillaceae;genus:Geobacillus;species:Geobacillus thermodenitrificans;													0.1833						0.3783
94471237	narG	Nitrogen	Denitrification		uncultured bacterium	superkingdom:Bacteria;	1.1854	0.9133	1.0689	0.3938	0.3545	0.3933	0.9078	0.883	0.9797	1.2468	0.1846		0.2573	0.3398	0.3588	0.4316	0.2208	0.2826	1.1651	0.164	2.346							0.4754	0.5277	0.7594
116699123	bclA	Organic Remediation	Aromatics	Aromatic carboxylic acid	Syntrophobacter fumaroxidans MPOB	superkingdom:Bacteria;phylum:Proteobacteria;class:Deltaproteobacteria;order:Syntrophobacterales;family:Syntrophobacteraceae;genus:Syntrophobacter;species:Syntrophobacter fumaroxidans;	1.3163	1.1217	1.6188				0.5013	1.1118	0.9559	1.1726	0.4202	0.6483		0.2617			0.6451	1.0247	0.5409		2.9283	0.6241	0.3535	0.7168
117984470	atzC	Organic Remediation	Herbicides related compound		Burkholderia phymatum STM815	superkingdom:Bacteria;phylum:Proteobacteria;class:Betaproteobacteria;order:Burkholderiales;family:Burkholderiaceae;genus:Burkholderia;species:Burkholderia phymatum;	0.4139	0.4087					1.0343				0.1962	0.2631				0.7929			0.9716									1.4695	1.3212
87281050	nirK	Nitrogen	Denitrification		uncultured bacterium	superkingdom:Bacteria;	1.8527	1.7341	1.7761	0.4186	0.3654	0.5596	0.9815	1.2656	1.2509	1.6773	0.3167		0.4124	0.4653	0.5591	0.7099	0.3615	0.3326	1.4485		3.3684							0.4057	0.8621	0.7332
126709357	CopA	Metal Resistance	Copper		Sagittula stellata E-37	superkingdom:Bacteria;phylum:Proteobacteria;class:Alphaproteobacteria;order:Rhodobacterales;family:Rhodobacteraceae;genus:Sagittula;species:Sagittula stellata;	0.5094	0.504	0.5831	0.4094	0.2984	0.2961	1.4999	0.6327	0.58	0.5462					0.175	0.2684			0.4693	0.2759	1.5567
113890133	ChrA	Metal Resistance	Chromium		Shewanella sp. MR-7	superkingdom:Bacteria;phylum:Proteobacteria;class:Gammaproteobacteria;order:Alteromonadales;family:Shewanellaceae;genus:Shewanella;	1.0295	0.8869	0.8198	0.3183	0.2531	0.3344	0.8367	0.6523	0.7129	1.0005	0.16	0.1396	0.2317	0.2653	0.3093	0.518	0.2514	0.2381	0.7701	0.2661	2.4512					0.1824	0.2175	0.2321	0.6011	0.6847
157321177	BADH	Organic Remediation	Aromatics	Other aromatics	Serratia proteamaculans 568	superkingdom:Bacteria;phylum:Proteobacteria;class:Gammaproteobacteria;order:Enterobacteriales;family:Enterobacteriaceae;genus:Serratia;species:Serratia proteamaculans;	1.8453	1.3533	1.6302	0.5927	0.3185	0.5434	1.2801	1.1449	1.0963	1.3089	0.2862	0.2279	0.4139	0.6092	0.5061	0.7139	0.3	0.4087	1.3451							0.1871	0.1884	0.3111		0.9238
70606789	CODH	Carbon cycling	Carbon fixation		Sulfolobus acidocaldarius DSM 639	superkingdom:Archaea;phylum:Crenarchaeota;class:Thermoprotei;order:Sulfolobales;family:Sulfolobaceae;genus:Sulfolobus;species:Sulfolobus acidocaldarius;	0.1912	0.206	0.2648													0.1112			0.2331		1.2951
37956516	gyrB	other category	Phylogenetic marker		Pelobacter acidigallici	superkingdom:Bacteria;phylum:Proteobacteria;class:Deltaproteobacteria;order:Desulfuromonadales;family:Pelobacteraceae;genus:Pelobacter;	2.4001	2.0675	2.2051	0.606	0.5295	0.5433	1.289	1.4616	1.3052	1.549	0.3884	0.4805	0.644	0.6889	0.8389	1.0249	0.5396	0.649	1.1342	0.2528	4.8086	0.2492	0.2252	0.2986	0.1687	0.372		0.792	1.1035	1.0472
24981380	CadA	Metal Resistance	Cadmium		Pseudomonas putida KT2440	superkingdom:Bacteria;phylum:Proteobacteria;class:Gammaproteobacteria;order:Pseudomonadales;family:Pseudomonadaceae;genus:Pseudomonas;species:Pseudomonas putida;	1.2927	1.1052	1.2027	0.4064	0.3176	0.2878	0.5552	0.7747	0.8988	0.9426	0.1458		0.3142	0.2896	0.2824	0.2939	0.1696		0.8208		3.106
23304849	xylanase	Carbon cycling	Carbon degradataion	Hemicellulose	Clostridium stercorarium	superkingdom:Bacteria;phylum:Firmicutes;class:Clostridia;order:Clostridiales;family:Clostridiaceae;genus:Clostridium;	0.2799	0.3074	0.2759				0.2591	0.2634	0.2895				0.1635						0.3036		1.4467								1.678	0.4434
83846568	ChrA	Metal Resistance	Chromium		Sulfitobacter sp. EE-36	superkingdom:Bacteria;phylum:Proteobacteria;class:Alphaproteobacteria;order:Rhodobacterales;family:Rhodobacteraceae;genus:Sulfitobacter;	0.3097		0.4225				0.4317	0.2681	0.2783	0.2318							0.1319		0.2497		1.9408							0.2182	0.6243	0.879
56476514	BadI	Organic Remediation	Aromatics	Aromatic carboxylic acid	Azoarcus sp. EbN1	superkingdom:Bacteria;phylum:Proteobacteria;class:Betaproteobacteria;order:Rhodocyclales;family:Rhodocyclaceae;genus:Aromatoleum;species:Aromatoleum aromaticum;																			0.3005										0.6765	0.4244
50875260	czcA	Metal Resistance	Cadmium,Cobalt,Zinc		Desulfotalea psychrophila LSv54	superkingdom:Bacteria;phylum:Proteobacteria;class:Deltaproteobacteria;order:Desulfobacterales;family:Desulfobulbaceae;genus:Desulfotalea;species:Desulfotalea psychrophila;	0.8064	0.5848	0.7969				0.3017	0.4697	0.4635	0.6239			0.1642		0.2269				0.5033		2.4325							0.6192		1.0028
196185264	MFS_antibiotic	Antibiotic resistance	transporter		Brevundimonas sp. BAL3								0.3951										0.2065	3.7081	0.4438		0.0978				0.3856	1.7066	0.5274
60683305	CopA	Metal Resistance	Copper		Bacteroides fragilis NCTC 9343	superkingdom:Bacteria;phylum:Bacteroidetes;class:Bacteroidetes;order:Bacteroidales;family:Bacteroidaceae;genus:Bacteroides;species:Bacteroides fragilis;	2.1831	1.6477	1.6799	0.4671	0.3617	0.4909	0.9625	1.2097	1.1987	1.5014	0.3286	0.2592	0.5008	0.5168	0.5337	0.7582	0.4183	0.4494	1.2726	0.1218	2.8145
117992518	czcA	Metal Resistance	Cadmium,Cobalt,Zinc		Burkholderia phytofirmans PsJN	superkingdom:Bacteria;phylum:Proteobacteria;class:Betaproteobacteria;order:Burkholderiales;family:Burkholderiaceae;genus:Burkholderia;species:Burkholderia phytofirmans;							0.2967												0.6737
46392598	pmoA	Carbon cycling	Methane	Methane oxidation	uncultured bacterium	superkingdom:Bacteria;	1.4487	1.2619	1.443	0.4564	0.3968	0.5569	1.2058	1.1601	0.9788	1.0359	0.2816	0.2156	0.41	0.5142	0.5888	0.6418	0.3528	0.4111	1.0716	0.3229	2.8767							0.4288	0.858	0.8529
89352627	sox	Sulphur	Sulphur oxidation		Xanthobacter autotrophicus Py2	superkingdom:Bacteria;phylum:Proteobacteria;class:Alphaproteobacteria;order:Rhizobiales;family:Xanthobacteraceae;genus:Xanthobacter;species:Xanthobacter autotrophicus;							0.243						1.1921			0.547			0.332
90414606	AceB	Carbon cycling	Carbon degradataion	Others	Photobacterium profundum 3TCK		0.5479	0.4754	0.7703				0.2372	0.6601	0.8908	0.8019			0.3789	0.3108		0.9001	0.5122		0.3358		2.0107
21225075	BADH	Organic Remediation	Aromatics	Other aromatics	Streptomyces coelicolor A3(2)	superkingdom:Bacteria;phylum:Actinobacteria;class:Actinobacteria;order:Actinomycetales;family:Streptomycetaceae;genus:Streptomyces;species:Streptomyces coelicolor;	1.1134	1.1081	1.0612				0.5434	0.6268	0.6723	0.79			0.3456		0.2574				0.6166		3.2604
111026873	LMO	Carbon cycling	Carbon degradataion	Others	Rhodococcus sp. RHA1	superkingdom:Bacteria;phylum:Actinobacteria;class:Actinobacteria;order:Actinomycetales;family:Nocardiaceae;genus:Rhodococcus;																			0.1502
19909631	gyrB	other category	Phylogenetic marker		Rhodobacter capsulatus	superkingdom:Bacteria;phylum:Proteobacteria;class:Alphaproteobacteria;order:Rhodobacterales;family:Rhodobacteraceae;genus:Rhodobacter;	0.318	0.3099	0.4113																0.2982		1.6241
85086358	tftH	Organic Remediation	Aromatics	Chlorinated aromatics	Neurospora crassa OR74A	superkingdom:Eukaryota;kingdom:Fungi;phylum:Ascomycota;class:Sordariomycetes;order:Sordariales;family:Sordariaceae;genus:Neurospora;species:Neurospora crassa;	0.5976	0.6042	0.617	0.2577	0.2462			1.0242	0.9376	0.8906					0.1697			0.3068	0.8278		2.2511
119963087	AceB	Carbon cycling	Carbon degradataion	Others	Arthrobacter aurescens TC1		0.9074	0.9888	1.0237	0.6897	0.806	0.7777	1.7458	0.67	0.6567	0.8419	2.7251		0.4381	0.6954	0.6917	0.6811	1.6059	1.0609	0.7087	0.3543	2.5311				0.3448	0.5759	1.3176	0.5065	0.3144	0.4413
126736229	alkB	Organic Remediation	Other Hydrocarbons		Roseobacter sp. CCS2	superkingdom:Bacteria;phylum:Proteobacteria;class:Alphaproteobacteria;order:Rhodobacterales;family:Rhodobacteraceae;genus:Roseobacter;	0.7464	0.7098	0.8422				0.566	0.4572	0.4802	0.5442			0.3718	0.1763	0.3143	0.4127	0.1834		0.6153		2.4548
91203328	TehB	Metal Resistance	Tellurium		Candidatus Kuenenia stuttgartiensis	superkingdom:Bacteria;phylum:Planctomycetes;class:Planctomycetacia;order:Planctomycetales;genus:Candidatus Kuenenia;	2.0289	1.9057	1.9653	0.3594	0.3516	0.4834	1.0845	1.1879	1.3292	1.6574	0.3596	0.3566	0.4057	0.498	0.6381	0.8381	0.32	0.3726	1.4642	0.1448	2.3212							0.2049	0.3202	0.7375
108764385	TerC	Metal Resistance	Tellurium		Rubrobacter xylanophilus DSM 9941	superkingdom:Bacteria;phylum:Actinobacteria;class:Actinobacteria;order:Rubrobacterales;family:Rubrobacteraceae;genus:Rubrobacter;species:Rubrobacter xylanophilus;																			0.5252
189218903	AceA	Carbon cycling	Carbon degradataion	Others	Methylokorus infernorum V4		1.9781	2.0531	2.1019	0.517	0.5332	0.6226	1.2512	1.4467	1.2828	1.5735	0.2409		0.4617	0.6461	0.6866	0.7255	0.4627	0.4792	1.3787	0.2608	3.7955							0.4587	0.3109	0.4224
146278697	nifH	Nitrogen	Nitrogen fixation		Rhodobacter sphaeroides ATCC 17025	superkingdom:Bacteria;phylum:Proteobacteria;class:Alphaproteobacteria;order:Rhodobacterales;family:Rhodobacteraceae;genus:Rhodobacter;species:Rhodobacter sphaeroides;	1.2412	1.3207	1.2835	0.4159	0.4215	0.3505	0.8263	0.84	0.8753	0.8219	0.1701	0.4777	0.3588	0.2692	0.4007	0.4505	0.3324		0.6556		4.4469							0.4363	0.4369
56809523	nifH	Nitrogen	Nitrogen fixation		uncultured bacterium	superkingdom:Bacteria;	0.3659	0.4072	0.5415					0.4273	0.519	0.489									0.4561	0.1105	3.4676							0.3003	0.8798	0.4892
90204944	mdlC	Organic Remediation	Aromatics	Aromatic carboxylic acid	Mycobacterium vanbaalenii PYR-1	superkingdom:Bacteria;phylum:Actinobacteria;class:Actinobacteria;order:Actinomycetales;family:Mycobacteriaceae;genus:Mycobacterium;species:Mycobacterium vanbaalenii;	0.7123	0.714	0.9204				0.582	0.5377	0.5276	0.6474				0.2208	0.3132				0.6132		2.4526
75194974	tutFDG	Organic Remediation	Aromatics	BTEX and related aromatics	Escherichia coli HS	superkingdom:Bacteria;phylum:Proteobacteria;class:Gammaproteobacteria;order:Enterobacteriales;family:Enterobacteriaceae;genus:Escherichia;species:Escherichia coli;	0.4122	0.4987	0.4059					0.4291	0.4497	0.4501									0.4874		2.3794
149173614	pcaG	Organic Remediation	Aromatics	Other aromatics	Planctomyces maris DSM 8797	superkingdom:Bacteria;phylum:Planctomycetes;class:Planctomycetacia;order:Planctomycetales;family:Planctomycetaceae;genus:Planctomyces;species:Planctomyces maris;	0.7039	0.8008	0.7961				0.4796	0.4459	0.534	0.5648								0.2594	0.318		2.3864
32446261	gyrB	other category	Phylogenetic marker		Rhodopirellula baltica SH 1	superkingdom:Bacteria;phylum:Planctomycetes;class:Planctomycetacia;order:Planctomycetales;family:Planctomycetaceae;genus:Rhodopirellula;species:Rhodopirellula baltica;	1.6516	1.5044	1.8635	0.4573	0.4748	0.4324	1.0511	1.1743	1.0085	1.2631	0.2561		0.3988	0.4691	0.6353	0.671	0.4229	0.4279	0.966	0.2031	4.62							0.3571	0.9443	0.7033
11493692	B_lactamase	Antibiotic resistance	Beta-lactamases?		Acinetobacter baumannii		2.798	2.713	2.9073	0.9512	1.0092	1.1445	0.8529	4.3019	4.4896	3.4991	0.5947	0.198	0.4283	0.5241	0.5436	0.5191		0.8542	2.8036	0.2307	4.3263							1.3635	1.4262	1.2369
94482874	rubisco	Carbon cycling	Carbon fixation		Telmatospirillum siberiense	superkingdom:Bacteria;phylum:Proteobacteria;class:Alphaproteobacteria;order:Rhodospirillales;family:Rhodospirillaceae;genus:Telmatospirillum;	0.8755	0.7183	0.7941				0.4866	0.6005	0.5856	0.614	0.1601		0.1666	0.2713	0.297	0.4706			0.589		3.2747							0.3059	1.8193
145217419	pimF	Organic Remediation	Aromatics	Aromatic carboxylic acid	Mycobacterium gilvum PYR-GCK	superkingdom:Bacteria;phylum:Actinobacteria;class:Actinobacteria;order:Actinomycetales;family:Mycobacteriaceae;genus:Mycobacterium;species:Mycobacterium gilvum;	1.1845	0.8346	0.8211				0.543	0.6961	0.6802	0.9074	0.1576	0.2531	0.2496	0.2947	0.3652	0.3935	0.2083	0.2385	0.6408	0.1201	2.4036
77640940	alkH	Organic Remediation	Other Hydrocarbons		Alkaliphilus metalliredigenes QYMF	superkingdom:Bacteria;phylum:Firmicutes;class:Clostridia;order:Clostridiales;family:Clostridiaceae;genus:Alkaliphilus;species:Alkaliphilus metalliredigens;	2.0532	2.0449	1.9653	0.486	0.4912	0.6502	2.313	1.4196	1.3914	1.3367	0.2506	0.2013	0.5032	0.4863	0.4851	0.8225	0.2666	0.3556	0.4622	0.2381	4.4384							0.6356		0.7062
83749598	cbdA	Organic Remediation	Aromatics	Chlorinated aromatics	Ralstonia solanacearum UW551	superkingdom:Bacteria;phylum:Proteobacteria;class:Betaproteobacteria;order:Burkholderiales;family:Burkholderiaceae;genus:Ralstonia;species:Ralstonia solanacearum;	1.8321	1.5111	1.761	0.4213	0.3613	0.3756	0.937	0.9922	1.5071	1.0508			0.3045	0.3842	0.5286	0.4924	0.3388		0.9346	0.1243	4.4271							0.2937	0.3305	0.3045
118174679	nmoA	Organic Remediation	Aromatics	Nitoaromatics	Mycobacterium smegmatis str. MC2 155	superkingdom:Bacteria;phylum:Actinobacteria;class:Actinobacteria;order:Actinomycetales;family:Mycobacteriaceae;genus:Mycobacterium;species:Mycobacterium smegmatis;	0.3285	0.207	0.3265					0.2292	0.192	0.3147									0.1721		1.1091
119774080	acetylglucosaminidase	Carbon cycling	Carbon degradataion	Chitin	Shewanella amazonensis SB2B	superkingdom:Bacteria;phylum:Proteobacteria;class:Gammaproteobacteria;order:Alteromonadales;family:Shewanellaceae;genus:Shewanella;species:Shewanella amazonensis;	0.1959		0.3331	0.254	0.1836	0.2267	0.7961	0.3322	0.2507								0.1547		0.212	0.3496						1.5765	0.7526	0.6982	0.6242	1.4498
114553594	czcA	Metal Resistance	Cadmium,Cobalt,Zinc		Mariprofundus ferrooxydans PV-1	superkingdom:Bacteria;phylum:Proteobacteria;genus:Mariprofundus;species:Mariprofundus ferrooxydans;	0.7961	0.7401	0.8294				0.3964	0.7717	0.5625	0.6743			0.1759	0.3061	0.2342	0.343			0.4237		2.6836								0.9457	0.522
46520013	dsrA	Sulphur	sulfite reductase		uncultured sulfate-reducing bacterium	superkingdom:Bacteria;	1.9198	1.7498	1.8267	0.5583	0.6722	0.5579	1.1774	1.237	1.1321	1.2998	0.3313	0.3712	0.7053	0.5476	0.6213	0.7588	0.4931	0.4936	1.1108	0.2609	5.4311				0.1573		0.4463	0.7331		0.5201
34391456	norB	Nitrogen	Denitrification		Nitrosomonas marina	superkingdom:Bacteria;phylum:Proteobacteria;class:Betaproteobacteria;order:Nitrosomonadales;family:Nitrosomonadaceae;genus:Nitrosomonas;	0.3521	0.244	0.3496				0.2225	0.5792	0.3269	0.3684						0.2212			0.3145		1.9291								0.4211	0.9217
109457402	NirB	Nitrogen	Assimilatory N reduction		Roseobacter denitrificans OCh 114		3.2117	3.2217	3.4208	0.342	0.5093	0.5976	1.1277	1.8626	1.9176	1.8935	0.3668	0.2045	0.5786	0.585	0.7104	0.9068	0.4079	0.4892	2.277	0.2813	4.8674
56478367	CopA	Metal Resistance	Copper		Azoarcus sp. EbN1	superkingdom:Bacteria;phylum:Proteobacteria;class:Betaproteobacteria;order:Rhodocyclales;family:Rhodocyclaceae;genus:Aromatoleum;species:Aromatoleum aromaticum;	1.8082	1.5396	1.9122	0.3439	0.2529	0.3297	0.7521	1.2647	1.2451	1.3608	0.2333		0.3599	0.4331	0.6056	0.5597	0.2827	0.2534	1.7426		3.3522					0.4479	0.2384	0.4578	0.5315
91200612	Mex	Antibiotic resistance	transporter		Candidatus Kuenenia stuttgartiensis		2.8971	2.4529	3.011	0.8459	0.7215	0.8105	1.9911	3.7931	2.5057	2.2246	0.2891		0.5959	0.7323	0.8494	0.9022	0.3178	0.4629	3.3355	0.2654								0.5035		0.5729
88789176	pulA	Carbon cycling	Carbon degradataion	Starch	Nitrococcus mobilis Nb-231	superkingdom:Bacteria;phylum:Proteobacteria;class:Gammaproteobacteria;order:Chromatiales;family:Ectothiorhodospiraceae;genus:Nitrococcus;species:Nitrococcus mobilis;	1.342	1.2388	1.4179	0.6792	0.524	0.4799	1.4483	0.9758	0.8518	0.9612	0.2242		0.4694	0.4601	0.669	0.908	0.43	0.4507	0.7386	0.2719	3.9169	0.2849		0.2388				0.626	0.4645	0.4454
114806157	GcdB	Organic Remediation	Aromatics	Aromatic carboxylic acid	Thermoanaerobacter ethanolicus X514	superkingdom:Bacteria;phylum:Firmicutes;class:Clostridia;order:Thermoanaerobacterales;family:Thermoanaerobacteraceae;genus:Thermoanaerobacter;	3.279	3.2984	3.1344	1.2073	1.1836	0.6995	2.3591	1.8944	1.9463	1.8532	0.5838	0.8214	1.0956	1.0848	1.1298	1.2813	0.7014	0.8632	1.7671	0.3716	5.0946	0.4976	0.3006					0.9721		0.53
113909224	pulA	Carbon cycling	Carbon degradataion	Starch	Shewanella baltica OS195	superkingdom:Bacteria;phylum:Proteobacteria;class:Gammaproteobacteria;order:Alteromonadales;family:Shewanellaceae;genus:Shewanella;species:Shewanella baltica;	2.556	2.1095	2.2782	0.6991	0.7674	0.596	2.0234	2.0279	1.3369	1.5308	0.3489	0.4088	0.5985	0.7194	0.8648	1.0103	0.3965	0.4843	1.4165	0.1943						0.7318	0.2759	0.7853	0.6038	1.5714
126355810	PobA	Organic Remediation	Aromatics	Aromatic carboxylic acid	Pseudomonas putida GB-1	superkingdom:Bacteria;phylum:Proteobacteria;class:Gammaproteobacteria;order:Pseudomonadales;family:Pseudomonadaceae;genus:Pseudomonas;species:Pseudomonas putida;							0.8325												0.9445
68264231	alkK	Organic Remediation	Others		Corynebacterium jeikeium K411	superkingdom:Bacteria;phylum:Actinobacteria;class:Actinobacteria;order:Actinomycetales;family:Corynebacteriaceae;genus:Corynebacterium;species:Corynebacterium jeikeium;	1.4348	1.4337	1.5223	0.422	0.3498	0.3595	0.7377	0.9554	0.8868	1.0469	0.173	0.2236	0.2964	0.3098	0.4346	0.4963			0.8529	0.125	4.4394
85777065	amyA	Carbon cycling	Carbon degradataion	Starch	Anaeromyxobacter dehalogenans 2CP-C	superkingdom:Bacteria;phylum:Proteobacteria;class:Deltaproteobacteria;order:Myxococcales;family:Myxococcaceae;genus:Anaeromyxobacter;species:Anaeromyxobacter dehalogenans;	0.5835	0.5523	0.6609				0.3082	0.5054	0.3871	0.4494				0.1447	0.2039	0.2759			0.4942		2.9933
56378985	SMR_antibiotics	Antibiotic resistance	transporter		Geobacillus kaustophilus HTA426		2.1633	1.9464	2.258	0.6464	0.5245	0.566	1.4591	1.8228	1.8132	1.6454	0.2758	0.2994	0.701	0.5792	0.6139	0.7904	0.3878	0.5233	1.4908	0.2614	4.1023		0.1728	0.1791				0.4595		0.6187
39650537	vanA	Carbon cycling	Carbon degradataion	Others	Rhodopseudomonas palustris CGA009	superkingdom:Bacteria;phylum:Proteobacteria;class:Alphaproteobacteria;order:Rhizobiales;family:Bradyrhizobiaceae;genus:Rhodopseudomonas;species:Rhodopseudomonas palustris;																			0.2537
113939977	amyA	Carbon cycling	Carbon degradataion	Starch	Herpetosiphon aurantiacus ATCC 23779	superkingdom:Bacteria;phylum:Chloroflexi;class:Chloroflexi;order:Herpetosiphonales;family:Herpetosiphonaceae;genus:Herpetosiphon;species:Herpetosiphon aurantiacus;																			0.2028		0.1753					1.1606	0.1675	1.4398	0.383	1.4101
108803226	GCoADH	Organic Remediation	Aromatics	Aromatic carboxylic acid	Rubrobacter xylanophilus DSM 9941	superkingdom:Bacteria;phylum:Actinobacteria;class:Actinobacteria;order:Rubrobacterales;family:Rubrobacteraceae;genus:Rubrobacter;species:Rubrobacter xylanophilus;	1.3972	1.2576	1.373	0.4237	0.3995	0.4566	1.0625	0.9091	0.8874	1.0719	0.2854	0.2619	0.5003	0.518	0.6821	1.753	0.3614		0.8137	0.1913	3.399
83815437	hmgB	Organic Remediation	Aromatics	Aromatic carboxylic acid	Salinibacter ruber DSM 13855	superkingdom:Bacteria;phylum:Bacteroidetes;class:Sphingobacteria;order:Sphingobacteriales;genus:Salinibacter;species:Salinibacter ruber;	3.0881	2.7785	4.8954					1.381	0.879	0.3834			0.8286	0.7668	1.1649	0.6719	0.3109		0.4275		0.8971
67920688	amyA	Carbon cycling	Carbon degradataion	Starch	Crocosphaera watsonii WH 8501	superkingdom:Bacteria;phylum:Cyanobacteria;order:Chroococcales;genus:Crocosphaera;species:Crocosphaera watsonii;	1.2335	1.4746	1.6946					0.4169	0.4733	0.4139				0.3386	0.3586		1.6737		0.7652		1.754
119493471	amyA	Carbon cycling	Carbon degradataion	Starch	Lyngbya sp. PCC 8106	superkingdom:Bacteria;phylum:Cyanobacteria;order:Oscillatoriales;genus:Lyngbya;	1.3392	1.2238	1.541	0.3767	0.3265	0.3245	0.5801	1.238	1.194	1.0375					0.2847				1.2084		4.3358					0.6934	0.5111	0.6546	0.7466	0.6706
44829057	nifH	Nitrogen	Nitrogen fixation		uncultured bacterium	superkingdom:Bacteria;																			0.2626
76874183	SilA	Metal Resistance	Silver		Pseudoalteromonas haloplanktis TAC125	superkingdom:Bacteria;phylum:Proteobacteria;class:Gammaproteobacteria;order:Alteromonadales;family:Pseudoalteromonadaceae;genus:Pseudoalteromonas;species:Pseudoalteromonas haloplanktis;	4.7351	3.4664	3.6864	0.9357	0.9504	0.9621	2.5294	3.8701	4.0477	3.6833	0.8654	0.6621	1.9115	1.3987	1.4213	1.3781	0.8307	1.0651	2.5004	0.3296	4.2741				0.1913	0.902	0.2462	1.2463	0.8311	0.9492
89053636	pcc	Carbon cycling	Carbon fixation		Jannaschia sp. CCS1	superkingdom:Bacteria;phylum:Proteobacteria;class:Alphaproteobacteria;order:Rhodobacterales;family:Rhodobacteraceae;genus:Jannaschia;							0.2137										0.1249		0.3096	0.1092	0.725							0.2613	0.9491	0.2824
66851757	nmoA	Organic Remediation	Aromatics	Nitoaromatics	Aspergillus fumigatus Af293	superkingdom:Eukaryota;kingdom:Fungi;phylum:Ascomycota;class:Eurotiomycetes;order:Eurotiales;family:Trichocomaceae;genus:Aspergillus;species:Aspergillus fumigatus;	0.9518	0.9963	1.0796	0.31	0.2833	0.3017	0.6461	0.6474	0.6849	0.6835	0.1905	0.2025	0.4074	0.3708	0.349	0.3499		0.2803	0.5722		2.5768
110285689	nreB	Metal Resistance	Nickel		Mesorhizobium sp. BNC1	superkingdom:Bacteria;phylum:Proteobacteria;class:Alphaproteobacteria;order:Rhizobiales;family:Phyllobacteriaceae;genus:Mesorhizobium;	0.8316	0.8149	0.9231				0.827	0.4932	0.4753	0.6592			0.1957	0.212	0.337	0.4368	0.2922		0.6407	0.263	2.8449							0.3527	1.1799
37528223	AceA	Carbon cycling	Carbon degradataion	Others	Photorhabdus luminescens subsp. laumondii TTO1		2.6069	2.3351	2.4956	0.9787	0.891	1.0899	1.1177	3.9283	3.5145	3.8322	0.5257		0.4413	0.6821	0.7259	0.9157	0.3974	0.829	2.6381									0.7468	0.7892	1.1982
91204460	alkK	Organic Remediation	Others		Candidatus Kuenenia stuttgartiensis	superkingdom:Bacteria;phylum:Planctomycetes;class:Planctomycetacia;order:Planctomycetales;genus:Candidatus Kuenenia;	1.9789	1.9798	2.0072	0.4894	0.4968	0.5927	0.9791	1.6365	1.4315	1.7985	0.3175	0.2921	0.3965	0.569	0.6023	0.6401	0.3036	0.459	1.4444		2.7442							0.4989	0.6581
109452506	dsrA	Sulphur	sulfite reductase		uncultured sulfate-reducing bacterium	superkingdom:Bacteria;	0.4857	0.3638	0.3901						0.2793	0.4792					0.1561	0.1965			0.3158		1.4787
60100879	nifH	Nitrogen	Nitrogen fixation		uncultured bacterium	superkingdom:Bacteria;	1.0118	0.9946	1.1746				0.6485	0.7091	0.6981	1.0531	0.1579	0.1471	0.3342	0.365	0.4461	0.494	0.264		0.654		3.2899							0.4595	0.8015	0.4878
27350592	PobA	Organic Remediation	Aromatics	Aromatic carboxylic acid	Bradyrhizobium japonicum USDA 110	superkingdom:Bacteria;phylum:Proteobacteria;class:Alphaproteobacteria;order:Rhizobiales;family:Bradyrhizobiaceae;genus:Bradyrhizobium;species:Bradyrhizobium japonicum;	0.9386	0.7967	1.046				0.4423	0.6918	0.6511	0.8533	0.1864		0.2006	0.2955	0.3691	0.3725	0.194	0.3367	0.3648		2.8355
42741714	pbrA	Metal Resistance	Lead		Alcaligenes faecalis	superkingdom:Bacteria;phylum:Proteobacteria;class:Betaproteobacteria;order:Burkholderiales;family:Alcaligenaceae;genus:Alcaligenes;																			1.4722										1.0015	0.7246
88778030	endochitinase	Carbon cycling	Carbon degradataion	Chitin	Reinekea sp. MED297	superkingdom:Bacteria;phylum:Proteobacteria;class:Gammaproteobacteria;genus:Reinekea;	1.9748	1.821	2.2196	0.4349	0.4158	0.605	1.1394	1.2743	1.17	1.2444	0.3338	0.2975	0.4703	0.7034	0.6478	0.801	0.4442	0.4417	1.2919	0.1848	4.0279							0.5755	2.8808	0.5709
152146172	rubisco	Carbon cycling	Carbon fixation		Beggiatoa sp. SS	superkingdom:Bacteria;phylum:Proteobacteria;class:Gammaproteobacteria;order:Thiotrichales;family:Thiotrichaceae;genus:Beggiatoa;	3.0041	2.1546	2.4722	0.6535	0.4717	0.6969	2.1359	1.7927	1.5018	1.8469	0.352	0.235	0.5211	0.6216	0.7396	1.0807	0.8377	0.5042	1.769	0.3691					0.0591	0.4476	0.2433	0.4411	0.5813	1.1082
145228503	ChrA	Metal Resistance	Chromium		Aspergillus niger	superkingdom:Eukaryota;kingdom:Fungi;phylum:Ascomycota;class:Eurotiomycetes;order:Eurotiales;family:Trichocomaceae;genus:Aspergillus;species:Aspergillus niger;				0.3403	0.3403	0.3751	0.6399	0.3707		0.3613						0.4841	0.2335	0.4249	0.2983	0.3585						1.0841	0.6572	0.4464	0.5285
21223376	exochitinase	Carbon cycling	Carbon degradataion	Chitin	Streptomyces coelicolor A3(2)	superkingdom:Bacteria;phylum:Actinobacteria;class:Actinobacteria;order:Actinomycetales;family:Streptomycetaceae;genus:Streptomyces;species:Streptomyces coelicolor;	0.2721		0.2829					0.2117	0.2835	0.334								0.1883	0.1997		0.9857							0.2717	2.2135	0.9577
14389189	dsrA	Sulphur	sulfite reductase		uncultured sulfate-reducing bacterium	superkingdom:Bacteria;	2.0203	1.826	1.7154	0.5927	0.6339	0.6511	1.3755	1.2697	1.3828	1.4145	0.3732	0.4301	0.5506	0.7231	0.6721	1.0742	0.5682	0.7064	1.0822	0.2108	3.4684	0.1672	0.1829	0.3724	0.1367	0.3512	0.2532	0.453	0.2129	0.4185
119434079	pcpE	Organic Remediation	Herbicides related compound		Arthrobacter sp. JS443	superkingdom:Bacteria;phylum:Actinobacteria;class:Actinobacteria;order:Actinomycetales;family:Micrococcaceae;genus:Arthrobacter;																			0.3507
87135187	vanA	Carbon cycling	Carbon degradataion	Others	Novosphingobium aromaticivorans DSM 12444	superkingdom:Bacteria;phylum:Proteobacteria;class:Alphaproteobacteria;order:Sphingomonadales;family:Sphingomonadaceae;genus:Novosphingobium;species:Novosphingobium aromaticivorans;	1.6749	1.8901	1.7652	0.6177	0.6648	0.6671	1.312	1.4584	1.3661	1.5596	0.2828	0.3586	0.5021	0.5704	0.5834	0.9442	1.0978	0.5741	0.9782	0.2715	4.7091							0.5951		0.5614
49612895	silC	Metal Resistance	Silver		Erwinia carotovora subsp. atroseptica SCRI1043	superkingdom:Bacteria;phylum:Proteobacteria;class:Gammaproteobacteria;order:Enterobacteriales;family:Enterobacteriaceae;genus:Pectobacterium;species:Pectobacterium atrosepticum;																			0.3794		0.2411
83573379	dsrB	Sulphur	sulfite reductase		Moorella thermoacetica ATCC 39073	superkingdom:Bacteria;phylum:Firmicutes;class:Clostridia;order:Thermoanaerobacterales;family:Thermoanaerobacteraceae;genus:Moorella;species:Moorella thermoacetica;																			0.3011		1.3009
29340410	ara	Carbon cycling	Carbon degradataion	Hemicellulose	Bacteroides thetaiotaomicron VPI-5482	superkingdom:Bacteria;phylum:Bacteroidetes;class:Bacteroidetes;order:Bacteroidales;family:Bacteroidaceae;genus:Bacteroides;species:Bacteroides thetaiotaomicron;	1.4027	1.4525	1.327	0.6682	0.3073	0.4369	0.7428	0.9139	0.9176	0.9551	0.2409	0.3027	0.3312	0.3877	0.4938	0.6545	0.299	0.3705	0.8279	0.1799	4.0511							0.4351	1.5183	0.3758
72161781	AceA	Carbon cycling	Carbon degradataion	Others	Thermobifida fusca YX		0.4313	0.456	0.513				0.3075	0.3169	0.423	0.2793									0.4609		0.806
91225853	acetylglucosaminidase	Carbon cycling	Carbon degradataion	Chitin	Vibrio alginolyticus 12G01	superkingdom:Bacteria;phylum:Proteobacteria;class:Gammaproteobacteria;order:Vibrionales;family:Vibrionaceae;genus:Vibrio;species:Vibrio alginolyticus;	0.4303	0.4251	0.4764					0.7306	0.591	0.6475									0.5713		1.8693							0.3597	1.4445
68536649	alkK	Organic Remediation	Others		Corynebacterium jeikeium K411	superkingdom:Bacteria;phylum:Actinobacteria;class:Actinobacteria;order:Actinomycetales;family:Corynebacteriaceae;genus:Corynebacterium;species:Corynebacterium jeikeium;	0.5012	0.4461	0.6153				0.2473	0.2812	0.3376										0.3288		1.9127							0.5782	0.2588
126464359	ChrA	Metal Resistance	Chromium		Rhodobacter sphaeroides ATCC 17029	superkingdom:Bacteria;phylum:Proteobacteria;class:Alphaproteobacteria;order:Rhodobacterales;family:Rhodobacteraceae;genus:Rhodobacter;species:Rhodobacter sphaeroides;	0.9535	1.0059	1.388	0.6021	0.8441	0.9058	3.7055	1.0242	0.86	0.7133		0.2765	0.8388	0.3888	0.818	4.9412	0.5686	0.5307	0.6208	1.7385	4.1321		0.1562	0.221
85543754	arhA	Organic Remediation	Aromatics	Heterocyclic aromatics	Novosphingobium sp. phe-8	superkingdom:Bacteria;phylum:Proteobacteria;class:Alphaproteobacteria;order:Sphingomonadales;family:Sphingomonadaceae;genus:Novosphingobium;	0.6557	0.6334	0.7825				0.4275	0.5227	0.5019	0.5894					0.2027				0.7012		2.6508
1401342	B_lactamase_A	Antibiotic resistance	Beta-lactamases?				0.615	0.5604	0.6469					0.8781	0.6633	0.7518									0.7362		2.8741
52079231	amyA	Carbon cycling	Carbon degradataion	Starch	Bacillus licheniformis ATCC 14580	superkingdom:Bacteria;phylum:Firmicutes;class:Bacilli;order:Bacillales;family:Bacillaceae;genus:Bacillus;species:Bacillus licheniformis;	1.3275	1.1134	1.442	0.4035	0.3722	0.4838	0.99	0.9474	0.95	1.3688	0.2718	0.2621	0.3881	0.4444	0.5834	0.6287	0.2669	0.3348	0.8351	0.2407	2.3475							0.3751	0.8874	0.7928
27375227	pimF	Organic Remediation	Aromatics	Aromatic carboxylic acid	Bradyrhizobium japonicum USDA 110	superkingdom:Bacteria;phylum:Proteobacteria;class:Alphaproteobacteria;order:Rhizobiales;family:Bradyrhizobiaceae;genus:Bradyrhizobium;species:Bradyrhizobium japonicum;	0.7959	0.5365	0.7466				0.2855	0.5706	0.3595	0.4863				0.1701					0.3522		1.8626
84668305	phtA	Organic Remediation	Aromatics	Aromatic carboxylic acid	Rhodobacterales bacterium HTCC2654	superkingdom:Bacteria;phylum:Proteobacteria;class:Alphaproteobacteria;order:Rhodobacterales;	0.9538	0.9247	1.2231	0.5051		0.4497		1.3962	1.1757	1.6571	0.258		0.1756	0.3236				0.4736	1.0364		2.8317
89512616	nifH	Nitrogen	Nitrogen fixation		uncultured nitrogen-fixing bacterium	superkingdom:Bacteria;	0.599	0.5578	0.6852				0.5771	0.3908	0.3713	0.4362			3.6065	0.5649	0.5102		0.3801	0.2695	0.4677	0.203	1.8526
116181638	ara_fungi	Carbon cycling	Carbon degradataion	Hemicellulose	Chaetomium globosum CBS 148.51	superkingdom:Eukaryota;kingdom:Fungi;phylum:Ascomycota;class:Sordariomycetes;order:Sordariales;family:Chaetomiaceae;genus:Chaetomium;species:Chaetomium globosum;	1.4761	1.2323	1.5109	0.3945	0.3521	0.4008	1.3961	1.5482	1.0502	1.1223	0.1448	0.1744	0.3803	0.4193	0.5897	0.5405	0.3211	0.3544	0.8685	0.2413	4.3372					0.213	0.3196	0.6041		0.5752
74318062	CopA	Metal Resistance	Copper		Thiobacillus denitrificans ATCC 25259	superkingdom:Bacteria;phylum:Proteobacteria;class:Betaproteobacteria;order:Hydrogenophilales;family:Hydrogenophilaceae;genus:Thiobacillus;species:Thiobacillus denitrificans;				1.3686	1.3241	1.399													0.3732		0.3908								1.3713	0.5911
86282167	xylanase	Carbon cycling	Carbon degradataion	Hemicellulose	Rhizobium etli CFN 42	superkingdom:Bacteria;phylum:Proteobacteria;class:Alphaproteobacteria;order:Rhizobiales;family:Rhizobiaceae;genus:Rhizobium;species:Rhizobium etli;	1.0357	0.9597	1.0983				0.9506	1.2113	0.747	1.0271	0.1262		0.3184	0.3303	0.401	0.4452	0.1979		0.8348	0.4509	3.8932					0.2321	0.3122	0.4073	0.6251	0.3701
37703775	phenol_oxidase	Carbon cycling	Carbon degradataion	Lignin	Coprinopsis cinerea	superkingdom:Eukaryota;kingdom:Fungi;phylum:Basidiomycota;class:Agaricomycetes;order:Agaricales;family:Psathyrellaceae;genus:Coprinopsis;	0.7245	0.7021	0.8633				0.569	0.6162	0.6496	0.7514			0.2115	0.299	0.258	0.4584	0.2508		0.3723		2.5399							0.3399	1.8011	0.4767
156719686	mer	Metal Resistance	Mercury		Hydrogenobaculum sp. Y04AAS1	superkingdom:Bacteria;phylum:Aquificae;class:Aquificae;order:Aquificales;family:Aquificaceae;genus:Hydrogenobaculum;	2.4068	1.9457	2.1654	0.8851	0.7798	0.9685	0.8934	2.5134	2.1383	2.6666	0.5334		0.508	0.7264	0.6763	0.4287		0.4202	3.9006	0.1509	4.0648							1.4397	0.9496	1.8498
99081920	ZntA	Metal Resistance	Zinc		Silicibacter sp. TM1040	superkingdom:Bacteria;phylum:Proteobacteria;class:Alphaproteobacteria;order:Rhodobacterales;family:Rhodobacteraceae;genus:Silicibacter;	1.0334	0.8659	1.049	0.3103	0.2668	0.3876	0.9126	0.7325	0.5909	0.89	0.2315	0.1592	0.2851	0.3439	0.3831	0.4352	0.2728	0.2781	0.667	0.2515	2.359							0.4414	0.7517	0.6305
32447418	czcA	Metal Resistance	Cadmium,Cobalt,Zinc		Rhodopirellula baltica SH 1	superkingdom:Bacteria;phylum:Planctomycetes;class:Planctomycetacia;order:Planctomycetales;family:Planctomycetaceae;genus:Rhodopirellula;species:Rhodopirellula baltica;	1.2917	1.0449	1.4278	0.3829	0.3386	0.4175	0.8399	0.9447	1.0461	1.5179	0.2646	0.2872	0.2832	0.3391	0.3868	0.5951	0.2377	0.369	1.011		2.2066							0.3278	0.6136	0.9123
3985984	gyrB	other category	Phylogenetic marker		Nitrosomonas sp.	superkingdom:Bacteria;phylum:Proteobacteria;class:Betaproteobacteria;order:Nitrosomonadales;family:Nitrosomonadaceae;genus:Nitrosomonas;	0.9504	0.8774	1.0961	0.2132	0.2713	0.2562	0.7088	0.5794	0.6602	0.752	0.23		0.2961	0.3344	0.3963	0.4765	0.2998	0.2911	0.5438		3.2948							0.335	1.7031	0.7581
3165372	nifH	Nitrogen	Nitrogen fixation		unidentified nitrogen-fixing bacteria	superkingdom:Bacteria;	1.3092	1.4161	1.442	0.5755	0.4124	0.483	1.0044	1.0468	0.9685	0.9735	0.2706	0.2797	0.3981	0.3963	0.5159	0.7764	0.3994	0.4737	0.7431	0.2568	4.2083							0.6531	0.3891	0.5727
119671725	exaA	Organic Remediation	Chlorinated solvents		Azoarcus sp. BH72	superkingdom:Bacteria;phylum:Proteobacteria;class:Betaproteobacteria;order:Rhodocyclales;family:Rhodocyclaceae;genus:Azoarcus;	2.3553	2.278	2.4982	0.5897	0.5788	0.4947	2.8099	1.4178	1.4698	1.6	0.252	0.2626	0.4609	0.5134	0.6012	0.8067	0.3667	0.4553	1.4875		4.3021							0.7236		0.6445
62529096	exoglucanase	Carbon cycling	Carbon degradataion	Cellulose	Penicillium chrysogenum	superkingdom:Eukaryota;kingdom:Fungi;phylum:Ascomycota;class:Eurotiomycetes;order:Eurotiales;family:Trichocomaceae;genus:Penicillium;											0.0887								0.3275
28853520	Mex	Antibiotic resistance	transporter		Pseudomonas syringae pv. tomato str. DC3000		4.6545	3.0572	3.6124	1.5591	1.0491	1.4233	1.7882	4.0091	4.081	4.2834	0.581	0.2391	0.5979	0.9348	1.2057	1.4381	0.6416	0.8218	2.8561	0.2589	2.2134							1.0362	0.7566	1.3355
117989543	nhh	Organic Remediation	Aromatics	Nitoaromatics	Burkholderia phytofirmans PsJN	superkingdom:Bacteria;phylum:Proteobacteria;class:Betaproteobacteria;order:Burkholderiales;family:Burkholderiaceae;genus:Burkholderia;species:Burkholderia phytofirmans;	0.7351	0.7565	0.7151		0.2719	0.2986	0.4674	0.6478	0.7914	0.6845			0.1892	0.2159	0.2004				0.6603		2.4043
142230	cellobiase	Carbon cycling	Carbon degradataion	Cellulose		superkingdom:Bacteria;phylum:Proteobacteria;class:Alphaproteobacteria;order:Rhizobiales;family:Rhizobiaceae;genus:Agrobacterium;							0.1972												0.3167		1.2269								0.31	0.352
56696200	nhh	Organic Remediation	Aromatics	Nitoaromatics	Silicibacter pomeroyi DSS-3	superkingdom:Bacteria;phylum:Proteobacteria;class:Alphaproteobacteria;order:Rhodobacterales;family:Rhodobacteraceae;genus:Silicibacter;species:Silicibacter pomeroyi;	0.2631		0.2163				0.1763												0.2854		1.0171
39648482	ALN	Organic Remediation	Others		Rhodopseudomonas palustris CGA009	superkingdom:Bacteria;phylum:Proteobacteria;class:Alphaproteobacteria;order:Rhizobiales;family:Bradyrhizobiaceae;genus:Rhodopseudomonas;species:Rhodopseudomonas palustris;		0.2656	0.3039					0.2426		0.4308									0.3335		1.5237								0.5864	0.4178
28202823	ChrA	Metal Resistance	Chromium		Clostridium tetani E88	superkingdom:Bacteria;phylum:Firmicutes;class:Clostridia;order:Clostridiales;family:Clostridiaceae;genus:Clostridium;species:Clostridium tetani;																			0.3207									0.2316	0.7683	0.6604
34581415	pcc	Carbon cycling	Carbon fixation		Rickettsia sibirica 246	superkingdom:Bacteria;phylum:Proteobacteria;class:Alphaproteobacteria;order:Rickettsiales;family:Rickettsiaceae;genus:Rickettsia;species:Rickettsia sibirica;	0.9603	0.9001	0.932				0.5348	0.6283	0.6367	0.8049				0.4112	0.2973	0.3066			0.66		3.7621								1.4485	0.6294
34496765	B_lactamase_C	Antibiotic resistance	Beta-lactamases?		Chromobacterium violaceum ATCC 12472		1.3	1.2384	1.6168	0.4684	0.5151	0.5248	0.4588	1.4643	1.3569	1.2094	0.202		0.2776	0.3197	0.3383	0.4309	0.2488	0.5022	1.107		3.4823							1.0148	0.6708
158443116	ChrA	Metal Resistance	Chromium		Faecalibacterium prausnitzii M21/2	superkingdom:Bacteria;phylum:Firmicutes;class:Clostridia;order:Clostridiales;family:Ruminococcaceae;genus:Faecalibacterium;species:Faecalibacterium prausnitzii;	1.4612	1.1633	1.273	0.407	0.4131	0.4199	0.4456	1.4848	1.3878	1.45	0.1371			0.1799	0.203				1.2943		4.1133					0.4491	0.2764	0.6092	0.827	1.0307
50236435	B_lactamase	Antibiotic resistance	Beta-lactamases?		Ralstonia pickettii		0.2259	0.179		0.4111	0.2909	0.2356	0.8676	0.1997	0.212		0.1385			0.7693	0.189	0.8921	0.4103		0.4966	0.3863	0.4337				0.1247	0.2305	0.1856
83636151	endochitinase	Carbon cycling	Carbon degradataion	Chitin	Hahella chejuensis KCTC 2396	superkingdom:Bacteria;phylum:Proteobacteria;class:Gammaproteobacteria;order:Oceanospirillales;family:Hahellaceae;genus:Hahella;species:Hahella chejuensis;								0.5203	0.4846	0.602									0.5161
3157590	nifH	Nitrogen	Nitrogen fixation		unidentified nitrogen-fixing bacteria	superkingdom:Bacteria;	0.6663	0.4196	0.6045				0.5051	0.3933	0.3856	0.4527				0.2294	0.1585	0.2142			0.4513		2.0661							0.2606		0.7144
104781693	nagI	Organic Remediation	Aromatics	Aromatic carboxylic acid	Pseudomonas entomophila L48	superkingdom:Bacteria;phylum:Proteobacteria;class:Gammaproteobacteria;order:Pseudomonadales;family:Pseudomonadaceae;genus:Pseudomonas;species:Pseudomonas entomophila;							0.5831	0.337	0.4212	0.3322				0.2761	0.3352	0.7237		0.1793	0.2971		0.1411		0.1399	0.2951
3157506	nifH	Nitrogen	Nitrogen fixation		unidentified nitrogen-fixing bacteria	superkingdom:Bacteria;	2.2571	1.862	2.5234	0.772	0.4287	0.6869	1.6578	2.1462	1.7737	1.5997	0.2553		0.4238	0.7069	0.9157	0.9485	0.2331	0.3196	1.7731		4.5412							0.5237		0.9009
115371535	phenol_oxidase	Carbon cycling	Carbon degradataion	Lignin	Coprinopsis cinerea okayama7#130	superkingdom:Eukaryota;kingdom:Fungi;phylum:Basidiomycota;class:Agaricomycetes;order:Agaricales;family:Psathyrellaceae;genus:Coprinopsis;species:Coprinopsis cinerea;	1.2039	1.1685	1.1793	0.3526		0.2313	0.6589	0.8973	0.799	1.04			0.2951	0.3183	0.346	0.2748			1.0099	0.2026	4.6304							0.4806	0.598
75907651	amyA	Carbon cycling	Carbon degradataion	Starch	Anabaena variabilis ATCC 29413	superkingdom:Bacteria;phylum:Cyanobacteria;order:Nostocales;family:Nostocaceae;genus:Anabaena;species:Anabaena variabilis;	0.4123	0.3483	0.3747				0.2469	0.2126	0.234	0.5648				0.1116	0.115	0.2284			0.1845		1.7547								0.2991	0.3755
54022124	ZntA	Metal Resistance	Zinc		Nocardia farcinica IFM 10152	superkingdom:Bacteria;phylum:Actinobacteria;class:Actinobacteria;order:Actinomycetales;family:Nocardiaceae;genus:Nocardia;species:Nocardia farcinica;	0.8719	0.7693	0.9797	0.2746	0.2543	0.261	0.3626	1.0096	0.9564	1.197				0.1686				0.271	0.7619		2.7046							0.7069	0.6499	0.697
88919569	CopA	Metal Resistance	Copper		Acidiphilium cryptum JF-5	superkingdom:Bacteria;phylum:Proteobacteria;class:Alphaproteobacteria;order:Rhodospirillales;family:Acetobacteraceae;genus:Acidiphilium;species:Acidiphilium cryptum;	1.6192	1.5029	1.6373	0.4793	0.5221	0.4836	1.2514	1.2127	1.1246	1.1069	0.1813		0.4397	0.5503	0.5716	0.6999	0.3744	2.2958	1.0339	0.2308	4.5405							0.4803	1.5032	0.8104
87199889	vanA	Carbon cycling	Carbon degradataion	Others	Novosphingobium aromaticivorans DSM 12444	superkingdom:Bacteria;phylum:Proteobacteria;class:Alphaproteobacteria;order:Sphingomonadales;family:Sphingomonadaceae;genus:Novosphingobium;species:Novosphingobium aromaticivorans;	0.2995	0.3284	0.3045				0.3976	0.2071	0.1754	0.27									0.2007		1.3737
28869834	pheA	Organic Remediation	Aromatics	Other aromatics	Pseudomonas syringae pv. tomato str. DC3000	superkingdom:Bacteria;phylum:Proteobacteria;class:Gammaproteobacteria;order:Pseudomonadales;family:Pseudomonadaceae;genus:Pseudomonas;species:Pseudomonas syringae group genomosp. 3;	1.3213	1.1418	1.3102	0.2838	0.3775	0.4763	0.8662	0.9503	0.9198	0.9784	0.196		0.2818	0.3114	0.3846	0.5082	0.1655	0.357	0.8738	0.2246	4.5373				0.1458	0.5536	0.4781	0.3467		0.6131
144905556	dsrA	Sulphur	sulfite reductase		uncultured sulfate-reducing bacterium	superkingdom:Bacteria;														0.3921	0.2886				0.4546
2251108	amyA	Carbon cycling	Carbon degradataion	Starch	Pyrococcus sp.	superkingdom:Archaea;phylum:Euryarchaeota;class:Thermococci;order:Thermococcales;family:Thermococcaceae;genus:Pyrococcus;	0.7826	0.6324	0.8489				0.5549	0.6296	0.5279	0.6517	0.1325		0.253	0.2925	0.3531	0.4622	0.2419	0.2744	0.549		3.024							0.3404	0.8981	0.8396
21322693	mer	Metal Resistance	Mercury		Sphingomonas sp. Spi7	superkingdom:Bacteria;phylum:Proteobacteria;class:Alphaproteobacteria;order:Sphingomonadales;family:Sphingomonadaceae;genus:Sphingomonas;	0.3271	0.1838	0.2173				0.2232		0.2674	0.2745						0.2236			0.1786		0.9657
119026577	amyA	Carbon cycling	Carbon degradataion	Starch	Bifidobacterium adolescentis ATCC 15703	superkingdom:Bacteria;phylum:Actinobacteria;class:Actinobacteria;order:Bifidobacteriales;family:Bifidobacteriaceae;genus:Bifidobacterium;species:Bifidobacterium adolescentis;								0.2482	0.3216	0.33									0.3111		1.3228								0.3576	0.6775
113731798	limEH	Carbon cycling	Carbon degradataion	Others	Caulobacter sp. K31	superkingdom:Bacteria;phylum:Proteobacteria;class:Alphaproteobacteria;order:Caulobacterales;family:Caulobacteraceae;genus:Caulobacter;	0.2293	0.17	0.2362				0.36	0.2626	0.2289	0.3806			0.3422	0.1594		0.1429		2.7073	0.3564		0.8516
149179803	Al	Metal Resistance	Aluminum		Bacillus sp. SG-1	superkingdom:Bacteria;phylum:Firmicutes;class:Bacilli;order:Bacillales;family:Bacillaceae;genus:Bacillus;	0.9657	0.966	1.4284	0.5312	0.3977	0.374	0.3397	1.9578	1.6657	1.8667	0.1936		0.1406	0.1996		0.36		0.4599	1.6316		2.9771					0.4016	0.3656	0.945	0.9852	1.3479
17129661	xylF	Organic Remediation	Aromatics	BTEX and related aromatics	Nostoc sp. PCC 7120	superkingdom:Bacteria;phylum:Cyanobacteria;order:Nostocales;family:Nostocaceae;genus:Nostoc;	3.4892	3.3253	4.4009	1.4422	1.3197	1.4508	1.6117	5.4984	4.7357	4.706	0.6178		0.6776	1.0822	1.1957	1.0481	0.4646	1.1299	3.6959	0.2146	4.0921							1.4457	1.3538	1.401
126739877	phn	Organic Remediation	Herbicides related compound		Roseobacter sp. SK209-2-6	superkingdom:Bacteria;phylum:Proteobacteria;class:Alphaproteobacteria;order:Rhodobacterales;family:Rhodobacteraceae;genus:Roseobacter;	1.2207	1.0841	1.0765	0.2752		0.2797	0.5957	0.5816	0.6125	0.5511	0.204		0.2151	0.2137	0.3386	0.2997	0.2202		0.4778		3.6438							0.3976		0.4702
157074838	trzN	Organic Remediation	Herbicides related compound		Streptococcus gordonii str. Challis substr. CH1	superkingdom:Bacteria;phylum:Firmicutes;class:Bacilli;order:Lactobacillales;family:Streptococcaceae;genus:Streptococcus;species:Streptococcus gordonii;	0.2567	0.5577	0.2907				0.6389		0.2837	0.2744									0.2797		1.0721
76164999	amyA	Carbon cycling	Carbon degradataion	Starch	Chloroflexus aurantiacus J-10-fl	superkingdom:Bacteria;phylum:Chloroflexi;class:Chloroflexi;order:Chloroflexales;family:Chloroflexaceae;genus:Chloroflexus;species:Chloroflexus aurantiacus;							0.4145								0.5336	0.4475			0.3386		0.2265
21902153	MFS_antibiotic	Antibiotic resistance	transporter		Streptomyces coelicolor A3(2)		0.5589	0.3872	0.549				0.2587	0.4493	0.2945	0.3129									0.3216		2.0258
109452524	dsrA	Sulphur	sulfite reductase		uncultured sulfate-reducing bacterium	superkingdom:Bacteria;	0.3703		0.3014					0.2302		0.3217								0.1492	0.2601		1.3608
157323029	akbF	Organic Remediation	Aromatics	BTEX and related aromatics	Serratia proteamaculans 568	superkingdom:Bacteria;phylum:Proteobacteria;class:Gammaproteobacteria;order:Enterobacteriales;family:Enterobacteriaceae;genus:Serratia;species:Serratia proteamaculans;	1.4266	1.3038	1.4182		0.3106	0.5713	0.8496	0.8965	0.8735	0.8874	0.1854	0.2071	0.2537	0.3615	0.3164	0.4712	0.2571	0.3625	0.6239	0.1928	3.9844							0.2826		0.709
72394883	nifH	Nitrogen	Nitrogen fixation		Methanosarcina barkeri str. fusaro	superkingdom:Archaea;phylum:Euryarchaeota;class:Methanomicrobia;order:Methanosarcinales;family:Methanosarcinaceae;genus:Methanosarcina;species:Methanosarcina barkeri;	0.4104	0.2933	0.434				0.4263	0.423	0.3239	0.4035									0.4639	0.139	1.5245
83770445	linB	Organic Remediation	Pesticides related compound		Aspergillus oryzae	superkingdom:Eukaryota;kingdom:Fungi;phylum:Ascomycota;class:Eurotiomycetes;order:Eurotiales;family:Trichocomaceae;genus:Aspergillus;	0.8836	0.7363	1.0182	0.2781	0.2658	0.4605	0.3611	1.264	0.9649	1.0726	0.1264								1.0501		3.0855
27349072	gyrB	other category	Phylogenetic marker		Bradyrhizobium japonicum USDA 110	superkingdom:Bacteria;phylum:Proteobacteria;class:Alphaproteobacteria;order:Rhizobiales;family:Bradyrhizobiaceae;genus:Bradyrhizobium;species:Bradyrhizobium japonicum;	0.8672	0.8562	0.9549	0.3846	0.4057	0.2966	0.4802	0.9378	1.0109	1.2505	0.2386		0.1814	0.3228	0.2539			0.2843	0.8126		2.364							0.5795	2.2657	0.8284
10956842	nahA	Organic Remediation	Aromatics	Polycyclic aromatics	Novosphingobium aromaticivorans	superkingdom:Bacteria;phylum:Proteobacteria;class:Alphaproteobacteria;order:Sphingomonadales;family:Sphingomonadaceae;genus:Novosphingobium;																			0.5367
115430534	rd	Organic Remediation	Chlorinated solvents		Desulfitobacterium dichloroeliminans	superkingdom:Bacteria;phylum:Firmicutes;class:Clostridia;order:Clostridiales;family:Peptococcaceae;genus:Desulfitobacterium;	1.3973	1.4134	1.716	0.2936	0.4763	0.4632	0.915	0.9696	1.0755	1.2177	0.2273	0.2705	0.4256	0.5247	0.551	0.6402	0.3184	0.3867	0.9256	0.1664	4.0478							0.7974	0.3503	0.5994
94498316	MFS_antibiotic	Antibiotic resistance	transporter		Sphingomonas sp. SKA58		1.4673	1.4095	1.423	0.6244	0.5731	0.5259	1.0717	1.0906	0.8991	1.0415	0.3173	0.39	0.496	0.5191	0.4997	0.7234	0.4075	0.4764	0.7863		3.3597							0.4798	0.6455	0.6662
88191351	arsB	Metal Resistance	Arsenic		Campylobacter jejuni subsp. jejuni 84-25	superkingdom:Bacteria;phylum:Proteobacteria;class:Epsilonproteobacteria;order:Campylobacterales;family:Campylobacteraceae;genus:Campylobacter;species:Campylobacter jejuni;	3.2023	2.5335	2.7441	0.6047	0.3632	0.6227	1.964	2.0652	1.5237	2.0449	0.3531		0.4299	0.5776	0.7294	0.8812	0.3206	0.2811	2.2952							1.5639	0.5282	0.5606	0.5756	1.123
126718511	pimF	Organic Remediation	Aromatics	Aromatic carboxylic acid	Roseobacter sp. SK209-2-6	superkingdom:Bacteria;phylum:Proteobacteria;class:Alphaproteobacteria;order:Rhodobacterales;family:Rhodobacteraceae;genus:Roseobacter;	2.6609	2.8241	3.275	0.9504	0.9558	0.9404	1.0669	3.4155	2.9199	3.0443	0.3368	0.2614	0.4841	0.6013	0.7594	0.7041	0.4233	0.7174	2.344	0.1277	4.1361							0.9406	0.8667	0.9883
157404569	rd	Organic Remediation	Chlorinated solvents		Dehalococcoides sp. VS	superkingdom:Bacteria;phylum:Chloroflexi;class:Dehalococcoidetes;genus:Dehalococcoides;	2.7711	2.634	3.1187	2.4665	1.8838	2.6498	2.3786	2.8283	2.6265	2.6401	0.384			0.7726	0.8858	1.0468	0.4907	1.2038	2.4647	0.3199	3.3408							1.3941	0.8358	1.3289
78495246	ZntA	Metal Resistance	Zinc		Rhodopseudomonas palustris BisB18	superkingdom:Bacteria;phylum:Proteobacteria;class:Alphaproteobacteria;order:Rhizobiales;family:Bradyrhizobiaceae;genus:Rhodopseudomonas;species:Rhodopseudomonas palustris;																			0.3831
115379096	xylF	Organic Remediation	Aromatics	BTEX and related aromatics	Stigmatella aurantiaca DW4/3-1	superkingdom:Bacteria;phylum:Proteobacteria;class:Deltaproteobacteria;order:Myxococcales;family:Cystobacteraceae;genus:Stigmatella;species:Stigmatella aurantiaca;	1.4783	1.112	1.3125	0.3976	0.3461	0.5079	1.0844	1.0458	0.9222	1.1665	0.2478	0.219	0.3717	0.4155	0.5835	0.666	0.3367	0.3648	0.7691	0.2224	2.1751		0.0888	0.1341	0.0656	0.2947
87311919	amyA	Carbon cycling	Carbon degradataion	Starch	Blastopirellula marina DSM 3645	superkingdom:Bacteria;phylum:Planctomycetes;class:Planctomycetacia;order:Planctomycetales;family:Planctomycetaceae;genus:Blastopirellula;species:Blastopirellula marina;		1.3752	1.6344	1.0147	1.3905		1.6211					0.7902	0.6483	0.668					0.3075			0.686	0.5317	0.7708
75704158	CopA	Metal Resistance	Copper		Anabaena variabilis ATCC 29413	superkingdom:Bacteria;phylum:Cyanobacteria;order:Nostocales;family:Nostocaceae;genus:Anabaena;species:Anabaena variabilis;	0.698	0.8408	0.9834	0.2983	0.2419	0.2298	0.3037	1.3237	1.0418	0.8576			0.149					0.2483	0.7507		3.5124							0.8172		0.5207
113725650	ureC	Nitrogen	Ammonification		Sinorhizobium medicae WSM419	superkingdom:Bacteria;phylum:Proteobacteria;class:Alphaproteobacteria;order:Rhizobiales;family:Rhizobiaceae;genus:Sinorhizobium;species:Sinorhizobium medicae;	0.5876	0.4743	0.5249				0.5781	0.3667	0.4386	0.4926				0.1952	0.2696		0.2492	0.3702	0.3114	0.1529	2.3943							0.2596	0.627	0.8639
194682750	MATE_antibiotic	Antibiotic resistance	transporter		Proteus mirabilis HI4320		3.6534	3.0205	3.2495	0.661	0.7584	0.5876	2.186	2.4007	2.2117	2.4916	0.5539	0.6205	0.764		0.9227	1.1418	0.6651	0.9682	2.1147	0.3436	4.9163	0.3129	0.3363	0.2158				0.7522	0.5517	0.6564
157363044	pcc	Carbon cycling	Carbon fixation		Thermotoga lettingae TMO	superkingdom:Bacteria;phylum:Thermotogae;class:Thermotogae;order:Thermotogales;family:Thermotogaceae;genus:Thermotoga;species:Thermotoga lettingae;	2.3887	2.4418	2.0011	0.6018	0.5086	0.5169	1.1157	1.379	1.4053	1.5645	0.3049		0.7214	0.6574	0.7482	0.7688	0.5161	0.417	0.6809	0.2527	4.4554				0.1507		0.3005	0.5792	0.7325	0.6487
92117653	pcc	Carbon cycling	Carbon fixation		Nitrobacter hamburgensis X14	superkingdom:Bacteria;phylum:Proteobacteria;class:Alphaproteobacteria;order:Rhizobiales;family:Bradyrhizobiaceae;genus:Nitrobacter;species:Nitrobacter hamburgensis;				0.3581	0.3949	0.5412	1.25						1.3159	0.1829	0.3749	0.4124	1.4669	2.6522	1.707	0.2799	0.1806					0.3426	0.5004	0.3939	1.4241	1.033
146402525	PobA	Organic Remediation	Aromatics	Aromatic carboxylic acid	Acidiphilium cryptum JF-5	superkingdom:Bacteria;phylum:Proteobacteria;class:Alphaproteobacteria;order:Rhodospirillales;family:Acetobacteraceae;genus:Acidiphilium;species:Acidiphilium cryptum;	0.5937	0.5389	0.8134	0.2569		0.2441		0.7328	0.7678	0.7758	0.1221								0.5991		1.5526
162282798	CODH	Carbon cycling	Carbon fixation		Hoeflea phototrophica DFL-43		0.7472	0.7741	0.7464	0.5158	0.2858	0.5525	0.4673	0.5679	0.5969	0.5642				0.1941		0.7317	0.1747		0.4404		2.1366
56908432	SMR_antibiotics	Antibiotic resistance	transporter		Bacillus clausii KSM-K16																				0.4659	0.6234	0.105							0.272		0.4069
116748019	nitA	Organic Remediation	Aromatics	Other aromatics	Syntrophobacter fumaroxidans MPOB	superkingdom:Bacteria;phylum:Proteobacteria;class:Deltaproteobacteria;order:Syntrophobacterales;family:Syntrophobacteraceae;genus:Syntrophobacter;species:Syntrophobacter fumaroxidans;	0.6503	0.5788	0.6062	0.2293		0.2497	0.461	0.4546	0.505	0.5112			0.1764	0.2996	0.2684	0.229	0.1551		0.5185		2.0958
124363594	CopA	Metal Resistance	Copper		Methanocorpusculum labreanum Z	superkingdom:Archaea;phylum:Euryarchaeota;class:Methanomicrobia;order:Methanomicrobiales;family:Methanocorpusculaceae;genus:Methanocorpusculum;species:Methanocorpusculum labreanum;	2.514	2.2888	2.8682	0.672	0.7107	0.5907	2.216	2.1189	1.7224	1.5623	0.3085	0.2782	0.7085	0.6327	0.98	1.008	0.4545	0.3976	1.5455	0.4213	4.37					0.3717	0.2032	1.0329	0.5221	0.8886
109632807	nirK	Nitrogen	Denitrification		uncultured bacterium	superkingdom:Bacteria;	0.872	0.7748	0.9455	0.3658		0.2223	1.6777	0.5849	0.5466	0.5876	0.1097	0.2005	0.1773	0.2132	0.2457	0.5561	0.1622	0.8591	0.5961	0.3048	2.6503
126628241	CopA	Metal Resistance	Copper		Marinobacter sp. ELB17	superkingdom:Bacteria;phylum:Proteobacteria;class:Gammaproteobacteria;order:Alteromonadales;family:Alteromonadaceae;genus:Marinobacter;							1.4399								0.478	1.5793			0.2474	0.5778	1.2256							0.2658		0.8421
139003249	nifH	Nitrogen	Nitrogen fixation		uncultured nitrogen-fixing bacterium	superkingdom:Bacteria;	1.3761	1.0665	1.4919	0.3504	0.3519	0.4251	0.8461	1.0322	0.9926	1.0855	0.1729	0.1587	0.3473	0.3991	0.4556	0.608	0.3369	0.2859	0.9048	0.1919	2.8695
46445504	ZntA	Metal Resistance	Zinc		Candida albicans SC5314	superkingdom:Eukaryota;kingdom:Fungi;phylum:Ascomycota;class:Saccharomycetes;order:Saccharomycetales;genus:Candida;species:Candida albicans;																			0.2753		1.3362
75677240	PhaB	Organic Remediation	Aromatics	Aromatic carboxylic acid	Nitrobacter winogradskyi Nb-255	superkingdom:Bacteria;phylum:Proteobacteria;class:Alphaproteobacteria;order:Rhizobiales;family:Bradyrhizobiaceae;genus:Nitrobacter;species:Nitrobacter winogradskyi;	0.4514		0.3788				0.2921												0.3024		1.0736
118471873	linB	Organic Remediation	Pesticides related compound		Mycobacterium smegmatis str. MC2 155	superkingdom:Bacteria;phylum:Actinobacteria;class:Actinobacteria;order:Actinomycetales;family:Mycobacteriaceae;genus:Mycobacterium;species:Mycobacterium smegmatis;																			0.5485
106764027	CopA	Metal Resistance	Copper		Psychromonas ingrahamii 37	superkingdom:Bacteria;phylum:Proteobacteria;class:Gammaproteobacteria;order:Alteromonadales;family:Psychromonadaceae;genus:Psychromonas;species:Psychromonas ingrahamii;	0.6312	0.5285	0.6291				0.402	0.4265	0.3851	0.4016			0.201	0.153					0.3626		1.8087
33152200	MATE_antibiotic	Antibiotic resistance	transporter		Haemophilus ducreyi 35000HP																				0.5159
91807172	nosZ	Nitrogen	Denitrification		uncultured alpha proteobacterium	superkingdom:Bacteria;phylum:Proteobacteria;class:Alphaproteobacteria;															0.1239				0.461	0.1492	0.1006
109641682	dmsA	Organic Remediation	Others		Desulfitobacterium hafniense DCB-2	superkingdom:Bacteria;phylum:Firmicutes;class:Clostridia;order:Clostridiales;family:Peptococcaceae;genus:Desulfitobacterium;species:Desulfitobacterium hafniense;	2.0277	1.6158	1.7377	0.8176	0.5049	0.5776	1.3866	1.4505	1.4176	1.4735	0.3583	0.3943	0.5425	0.6812	0.6973	0.7542	0.4457	0.5745	1.3728	0.2425	3.5427				0.1047	0.3612		0.3753		0.6893
146337804	nagI	Organic Remediation	Aromatics	Aromatic carboxylic acid	Bradyrhizobium sp. ORS278	superkingdom:Bacteria;phylum:Proteobacteria;class:Alphaproteobacteria;order:Rhizobiales;family:Bradyrhizobiaceae;genus:Bradyrhizobium;	0.875	0.9375	1.1639	0.3593	0.4251	0.6677	0.5628	1.4666	0.9417	0.7994				0.2695	0.2316	0.2686		0.3467	0.9763		3.159
1652801	gyrB	other category	Phylogenetic marker		Synechocystis sp. PCC 6803	superkingdom:Bacteria;phylum:Cyanobacteria;order:Chroococcales;genus:Synechocystis;	0.9804	0.9353	1.1039	0.4502	0.5223	0.394	0.3681	1.7884	1.6963	1.7176	0.2505			0.2278	0.2728			0.5256	1.0812		3.2562							0.7445	0.5262	0.4979
194347636	AceA	Carbon cycling	Carbon degradataion	Others	Stenotrophomonas maltophilia R551-3		1.7386	1.6183	2.0871	0.7628	0.5956	0.7888	0.5028	1.653	1.7823	1.5575	0.2329		0.2349	0.2682	0.4844	0.3947			1.2491		3.8343							0.7206	0.8632	0.5341
84690192	czcD	Metal Resistance	Cadmium,Cobalt,Zinc		Parvularcula bermudensis HTCC2503	superkingdom:Bacteria;phylum:Proteobacteria;class:Alphaproteobacteria;order:Parvularculales;family:Parvularculaceae;genus:Parvularcula;species:Parvularcula bermudensis;	0.4558	0.549	0.5133				1.3333	0.4835	0.4474	0.6798			0.1967		0.1514	1.2951			0.5402		1.2085							0.8389	0.6145	0.7657
22036058	bphA	Organic Remediation	Aromatics	Polycyclic aromatics	Rhodococcus sp. YK2	superkingdom:Bacteria;phylum:Actinobacteria;class:Actinobacteria;order:Actinomycetales;family:Nocardiaceae;genus:Rhodococcus;	0.5229	0.5435	0.5092				0.7018	0.3583	0.4429	0.5385			0.1922	0.1762				0.2433	0.5545	0.3322	2.28
151939311	MFS_antibiotic	Antibiotic resistance	transporter		Vibrio sp. Ex25					1.2924	1.4173	1.3519	2.7652		3.3264	3.6005	1.4216	1.4884	1.5272	1.5743	1.5553	1.9692	1.0023	1.5795	2.9307	0.394		0.6713	0.6229	0.6693	0.3987	0.676	0.3832	0.9463	0.5418	0.8737
152970671	mhpA	Organic Remediation	Aromatics	Aromatic carboxylic acid	Klebsiella pneumoniae subsp. pneumoniae MGH 78578	superkingdom:Bacteria;phylum:Proteobacteria;class:Gammaproteobacteria;order:Enterobacteriales;family:Enterobacteriaceae;genus:Klebsiella;species:Klebsiella pneumoniae;									0.3001	0.4895		0.2586					0.4612		0.3668		1.217
158329927	tftH	Organic Remediation	Aromatics	Chlorinated aromatics	Azorhizobium caulinodans ORS 571	superkingdom:Bacteria;phylum:Proteobacteria;class:Alphaproteobacteria;order:Rhizobiales;family:Xanthobacteraceae;genus:Azorhizobium;species:Azorhizobium caulinodans;	0.2772	0.3853	0.4358				1.4052	0.4011	0.491	0.6455	0.1143				0.3058		0.223		0.3548	0.3325	1.3231							0.4228	0.3413
109645692	trzN	Organic Remediation	Herbicides related compound		Desulfitobacterium hafniense DCB-2	superkingdom:Bacteria;phylum:Firmicutes;class:Clostridia;order:Clostridiales;family:Peptococcaceae;genus:Desulfitobacterium;species:Desulfitobacterium hafniense;	1.4336	1.1685	1.3492	0.3088	0.3006	0.3222	0.7021	0.7606	0.8842	1.0024	0.1643		0.3029	0.3413	0.4193	0.5164	0.2712	0.3243	1.0216		3.6169
149125957	xylJ	Organic Remediation	Aromatics	BTEX and related aromatics	Methylobacterium sp. 4-46	superkingdom:Bacteria;phylum:Proteobacteria;class:Alphaproteobacteria;order:Rhizobiales;family:Methylobacteriaceae;genus:Methylobacterium;	1.3468	1.1052	1.39				0.5807	0.6845	0.6816	0.8648	0.1503		0.2535	0.2885	0.3749	0.3325	0.1839	0.2318	0.7443		4.0886
118758991	vanA	Carbon cycling	Carbon degradataion	Others	Sphingomonas wittichii RW1	superkingdom:Bacteria;phylum:Proteobacteria;class:Alphaproteobacteria;order:Sphingomonadales;family:Sphingomonadaceae;genus:Sphingomonas;species:Sphingomonas wittichii;							0.9374								0.2161		0.2824	0.849	0.2774
117999019	xylJ	Organic Remediation	Aromatics	BTEX and related aromatics	Comamonas testosteroni KF-1	superkingdom:Bacteria;phylum:Proteobacteria;class:Betaproteobacteria;order:Burkholderiales;family:Comamonadaceae;genus:Comamonas;species:Comamonas testosteroni;							0.182						0.1914						0.2462		0.2691
133738727	czcC	Metal Resistance	Cadmium,Cobalt,Zinc		Herminiimonas arsenicoxydans	superkingdom:Bacteria;phylum:Proteobacteria;class:Betaproteobacteria;order:Burkholderiales;family:Oxalobacteraceae;genus:Herminiimonas;	0.5352	0.314	0.4211	0.2799	0.1772		0.2575	0.4337	0.4525	0.5927				0.1364	0.1542	0.1685		0.2122	0.5981		2.1502
5725214	mannanase	Carbon cycling	Carbon degradataion	Hemicellulose	Clostridium thermocellum	superkingdom:Bacteria;phylum:Firmicutes;class:Clostridia;order:Clostridiales;family:Clostridiaceae;genus:Clostridium;							0.2509						1.5491	0.4479	0.1638		0.2695		0.3335		0.934					0.5525	0.2724	0.4693	1.4381	0.5189
118468672	CDH	Carbon cycling	Carbon degradataion	Cellulose	Mycobacterium smegmatis str. MC2 155	superkingdom:Bacteria;phylum:Actinobacteria;class:Actinobacteria;order:Actinomycetales;family:Mycobacteriaceae;genus:Mycobacterium;species:Mycobacterium smegmatis;																			0.46										0.4302	0.8559
86139191	phtA	Organic Remediation	Aromatics	Aromatic carboxylic acid	Roseobacter sp. MED193	superkingdom:Bacteria;phylum:Proteobacteria;class:Alphaproteobacteria;order:Rhodobacterales;family:Rhodobacteraceae;genus:Roseobacter;	2.7178	1.4004	2.2573	0.5778	0.4643	0.5622	3.5599	1.8808	1.3494	2.274	0.2659		0.4854	0.6642	0.621	0.7845	0.363	0.3507	3.1738	0.6467
152981838	ChrA	Metal Resistance	Chromium		Janthinobacterium sp. Marseille	superkingdom:Bacteria;phylum:Proteobacteria;class:Betaproteobacteria;order:Burkholderiales;family:Oxalobacteraceae;genus:Janthinobacterium;	0.1901	0.1711	0.2516				1.2627	0.3624	0.2973	0.3557						3.9522	0.3162	0.1929	0.2768	0.268	1.2005
119951935	nhh	Organic Remediation	Aromatics	Nitoaromatics	Arthrobacter aurescens TC1	superkingdom:Bacteria;phylum:Actinobacteria;class:Actinobacteria;order:Actinomycetales;family:Micrococcaceae;genus:Arthrobacter;species:Arthrobacter aurescens;																			0.3552
116096307	ppx	Phosphorus	Phosphorus utilization		Leuconostoc mesenteroides subsp. mesenteroides ATCC 8293	superkingdom:Bacteria;phylum:Firmicutes;class:Bacilli;order:Lactobacillales;family:Leuconostocaceae;genus:Leuconostoc;species:Leuconostoc mesenteroides;	0.9717	1.0048	1.1469				0.4163	0.8531	0.7151	0.7218	0.1533		0.2837	0.2355	0.3561	0.3097			0.433		3.6183
116193693	tftH	Organic Remediation	Aromatics	Chlorinated aromatics	Chaetomium globosum CBS 148.51	superkingdom:Eukaryota;kingdom:Fungi;phylum:Ascomycota;class:Sordariomycetes;order:Sordariales;family:Chaetomiaceae;genus:Chaetomium;species:Chaetomium globosum;							0.47												0.4599
84665608	pimF	Organic Remediation	Aromatics	Aromatic carboxylic acid	Rhodobacterales bacterium HTCC2654	superkingdom:Bacteria;phylum:Proteobacteria;class:Alphaproteobacteria;order:Rhodobacterales;	0.4292	0.3861	0.4787				0.3466	0.2618	0.2763	0.4458									0.3895		1.5886
151575999	ureC	Nitrogen	Ammonification		Ralstonia pickettii 12D	superkingdom:Bacteria;phylum:Proteobacteria;class:Betaproteobacteria;order:Burkholderiales;family:Burkholderiaceae;genus:Ralstonia;species:Ralstonia pickettii;							1.3868	0.3592	0.341				0.2693	0.292			0.3225		0.2446	1.1276	0.6676							0.2808		0.7006
88812720	TerZ	Metal Resistance	Tellurium		Nitrococcus mobilis Nb-231	superkingdom:Bacteria;phylum:Proteobacteria;class:Gammaproteobacteria;order:Chromatiales;family:Ectothiorhodospiraceae;genus:Nitrococcus;species:Nitrococcus mobilis;	0.6061	0.5775	0.6946				0.5236	0.576	0.4628	0.522	0.1197		0.5205	0.1714	0.2413				0.4415		2.2563
88791015	czcD	Metal Resistance	Cadmium,Cobalt,Zinc		Nitrococcus mobilis Nb-231	superkingdom:Bacteria;phylum:Proteobacteria;class:Gammaproteobacteria;order:Chromatiales;family:Ectothiorhodospiraceae;genus:Nitrococcus;species:Nitrococcus mobilis;									0.2562	0.4007									0.2703		0.8085
42475466	bphC	Organic Remediation	Aromatics	Polycyclic aromatics	Rhodococcus rhodochrous	superkingdom:Bacteria;phylum:Actinobacteria;class:Actinobacteria;order:Actinomycetales;family:Nocardiaceae;genus:Rhodococcus;	0.7613	0.7789	0.8811		0.3003	0.302	0.5613	0.9498	0.8343	0.8211				0.2046	0.276				0.7885		3.8807							0.4153		0.924
78221556	cytochrome	Energy process	Energy process		Geobacter metallireducens GS-15	superkingdom:Bacteria;phylum:Proteobacteria;class:Deltaproteobacteria;order:Desulfuromonadales;family:Geobacteraceae;genus:Geobacter;species:Geobacter metallireducens;				1.0085	1.8689	2.2918	1.5838	1.0673	0.9701	1.0581	0.3193	0.3831	1.1349	1.7712	1.5421	2.0841	2.3376	3.7234	0.4283	1.1149	0.2074	0.7585	0.6777	1.2065	0.3316	1.0281	1.8478	1.5332	1.081	1.3043
62865970	gyrB	other category	Phylogenetic marker		Borrelia parkeri	superkingdom:Bacteria;phylum:Spirochaetes;class:Spirochaetes;order:Spirochaetales;family:Spirochaetaceae;genus:Borrelia;								0.2484	0.2702	0.3252									0.3171		1.2948
83594120	atzC	Organic Remediation	Herbicides related compound		Rhodospirillum rubrum ATCC 11170	superkingdom:Bacteria;phylum:Proteobacteria;class:Alphaproteobacteria;order:Rhodospirillales;family:Rhodospirillaceae;genus:Rhodospirillum;species:Rhodospirillum rubrum;	2.0564	1.7257	1.4123	0.6966	0.8083	0.4996	1.5132	1.1822	0.978	1.1999	0.3796	0.5683	0.7028	0.6584	0.6481	0.8029	0.4483	0.5435	0.7051	0.2038	2.0408	0.3815	0.1868	0.3065
119817918	Catechol	Organic Remediation	Aromatics	Other aromatics	Pseudomonas putida W619	superkingdom:Bacteria;phylum:Proteobacteria;class:Gammaproteobacteria;order:Pseudomonadales;family:Pseudomonadaceae;genus:Pseudomonas;species:Pseudomonas putida;							0.6319						0.1884		0.246		0.4374	0.3385	0.2884	0.2077		0.9129	0.7272	0.6392
94554604	czcD	Metal Resistance	Cadmium,Cobalt,Zinc		Deinococcus geothermalis DSM 11300	superkingdom:Bacteria;phylum:Deinococcus-Thermus;class:Deinococci;order:Deinococcales;family:Deinococcaceae;genus:Deinococcus;species:Deinococcus geothermalis;	0.4486	0.5844	0.6039					0.4881	0.5736	0.4834									0.628		2.875
145230746	tftH	Organic Remediation	Aromatics	Chlorinated aromatics	Aspergillus niger	superkingdom:Eukaryota;kingdom:Fungi;phylum:Ascomycota;class:Eurotiomycetes;order:Eurotiales;family:Trichocomaceae;genus:Aspergillus;species:Aspergillus niger;	0.2698		0.2627				0.3369	0.2718	0.2312	0.3281									0.3264	0.2119	0.9588
95110646	mauAB	Organic Remediation	Herbicides related compound		Pseudomonas	superkingdom:Bacteria;phylum:Proteobacteria;class:Gammaproteobacteria;order:Pseudomonadales;family:Pseudomonadaceae;	1.868	1.601	1.915	0.5413	0.6712	0.6709	2.4875	1.4459	1.3377	1.4263	0.3604	0.5644	0.6922	0.8939	1.2028	1.1085	0.7562	0.7362	1.0599	0.4809	3.9744							0.624	0.4336	0.5546
148557129	GCoADH	Organic Remediation	Aromatics	Aromatic carboxylic acid	Sphingomonas wittichii RW1	superkingdom:Bacteria;phylum:Proteobacteria;class:Alphaproteobacteria;order:Sphingomonadales;family:Sphingomonadaceae;genus:Sphingomonas;species:Sphingomonas wittichii;																			0.2184		0.1393
91693268	pimF	Organic Remediation	Aromatics	Aromatic carboxylic acid	Burkholderia xenovorans LB400	superkingdom:Bacteria;phylum:Proteobacteria;class:Betaproteobacteria;order:Burkholderiales;family:Burkholderiaceae;genus:Burkholderia;species:Burkholderia xenovorans;	3.2093	2.6028	3.3925	0.6582	0.6144	0.6014	1.62	2.0251	1.6157	1.9467	0.3217	0.3836	0.71	0.6756	0.8718	0.9566	0.435	0.5969	1.491	0.2708	4.9556	0.2035	0.1805	0.1887		0.3831	0.2495
88863099	ppx	Phosphorus	Phosphorus utilization		Jannaschia sp. CCS1	superkingdom:Bacteria;phylum:Proteobacteria;class:Alphaproteobacteria;order:Rhodobacterales;family:Rhodobacteraceae;genus:Jannaschia;	0.6483	0.4619	0.9491				0.4515	0.5282	0.3671	0.482									0.4853	0.1693	2.8037
72163247	CopA	Metal Resistance	Copper		Thermobifida fusca YX	superkingdom:Bacteria;phylum:Actinobacteria;class:Actinobacteria;order:Actinomycetales;family:Nocardiopsaceae;genus:Thermobifida;species:Thermobifida fusca;	1.6673	1.6951	1.868	0.62	0.5775	0.6436	1.5628	1.282	1.4286	1.8318	0.3823	0.4363	0.5901	0.6782	0.7594	1.0889	0.5249	0.6079	1.1687	0.2506	2.3602	0.166	0.132	0.2402	0.1123	0.2981	0.3222	0.5461	1.1185	0.8536
116812179	nifH	Nitrogen	Nitrogen fixation		Clostridium sp. Sukashi-1	superkingdom:Bacteria;phylum:Firmicutes;class:Clostridia;order:Clostridiales;family:Clostridiaceae;genus:Clostridium;	1.1844	1.306	1.3978	0.3815	0.2606	0.3368	0.6277	1.1591	1.1052	1.1544	0.1331	0.1684	0.2286	0.2947	0.3239	0.3425		0.3695	1.2491		3.4718							0.4106	0.5624
94497876	pimF	Organic Remediation	Aromatics	Aromatic carboxylic acid	Sphingomonas sp. SKA58	superkingdom:Bacteria;phylum:Proteobacteria;class:Alphaproteobacteria;order:Sphingomonadales;family:Sphingomonadaceae;genus:Sphingomonas;	0.3605	0.3878	0.5519				0.3225												0.3768		1.8153
56809495	nifH	Nitrogen	Nitrogen fixation		uncultured bacterium	superkingdom:Bacteria;	1.1185	1.2517	1.3188		0.3867	0.2526	0.7789	0.803	0.6993	0.8402	0.151	0.2028	0.3693	0.3521	0.4335	0.5683	0.3085		0.7643		3.5944
116107300	ZntA	Metal Resistance	Zinc		Lactococcus lactis subsp. cremoris SK11	superkingdom:Bacteria;phylum:Firmicutes;class:Bacilli;order:Lactobacillales;family:Streptococcaceae;genus:Lactococcus;species:Lactococcus lactis;	0.2804		0.3397					0.2797	0.2995					0.1885		0.2933			0.2567		1.0832
123967093	Al	Metal Resistance	Aluminum		Prochlorococcus marinus str. MIT 9515	superkingdom:Bacteria;phylum:Cyanobacteria;order:Prochlorales;family:Prochlorococcaceae;genus:Prochlorococcus;species:Prochlorococcus marinus;	0.7829	0.798	1.1334	0.3048	0.2765			2.6867	1.2753	1.2862									1.203		4.7528					0.3377	0.3525	0.8156		1.1916
83574482	B_lactamase_A	Antibiotic resistance	Beta-lactamases?		Rhodospirillum rubrum ATCC 11170		0.7044	0.7684	0.6303				0.4206	0.8468	0.7347	0.8052									0.7796		2.3852
167360981	Tet	Antibiotic resistance	other		Rhizobium leguminosarum bv. trifolii WSM1325		0.311		0.2989					0.193	0.2242	0.2521		1.1352					0.195		0.2665	0.1562	1.2041
33640924	rubisco	Carbon cycling	Carbon fixation		Prochlorococcus marinus str. MIT 9313	superkingdom:Bacteria;phylum:Cyanobacteria;order:Prochlorales;family:Prochlorococcaceae;genus:Prochlorococcus;species:Prochlorococcus marinus;	0.75	0.701	0.8579	0.2235	0.2551	0.3026	0.9754	0.5587	0.555	0.6136	0.1526	0.1924	0.2617	0.3095	0.3134	0.5429	0.2847	0.3365	0.3656		2.602							0.2832	1.2572	0.9266
89211379	ZntA	Metal Resistance	Zinc		Halothermothrix orenii H 168	superkingdom:Bacteria;phylum:Firmicutes;class:Clostridia;order:Halanaerobiales;family:Halanaerobiaceae;genus:Halothermothrix;species:Halothermothrix orenii;	3.2618	3.0528	3.9254	1.1413	1.0598	0.9911	1.5259	4.1926	3.1399		0.4666	0.2861	0.576	0.7775	1.0113		0.4657	0.7739	2.7241		4.5739	0.0905	0.0892					1.1277	1.2077	1.2398
89343546	bphC	Organic Remediation	Aromatics	Polycyclic aromatics	Mycobacterium flavescens PYR-GCK	superkingdom:Bacteria;phylum:Actinobacteria;class:Actinobacteria;order:Actinomycetales;family:Mycobacteriaceae;genus:Mycobacterium;species:Mycobacterium gilvum;	2.8734	3.007	3.0207	0.9448	1.2911	1.0172	2.9796	2.367	2.0017	2.316	0.8528	0.8365	1.2156	1.7625	1.4291	1.749	1.6368	1.3273	1.5942	0.5829	4.1788	0.4154	0.4416	0.5527	0.3467	0.4904	0.3683	0.8291	0.5683	0.5741
153855431	nifH	Nitrogen	Nitrogen fixation		Dorea longicatena DSM 13814	superkingdom:Bacteria;phylum:Firmicutes;class:Clostridia;order:Clostridiales;family:Lachnospiraceae;genus:Dorea;species:Dorea longicatena;	0.5867	0.5198	0.4942																0.3042		2.3881
118467908	CadA	Metal Resistance	Cadmium		Mycobacterium smegmatis str. MC2 155	superkingdom:Bacteria;phylum:Actinobacteria;class:Actinobacteria;order:Actinomycetales;family:Mycobacteriaceae;genus:Mycobacterium;species:Mycobacterium smegmatis;	0.9831	0.955	1.301	1.3266	1.1219	1.5578	4.5609	3.3715	2.4715	2.8905	1.0923	2.3153	3.4071	1.9	2.6584	5.9477	3.3985	5.7837	0.7471	1.7523	0.7339	3.072	2.505	3.5312	0.3419	0.8006	1	3.7407	4.0222	3.7276
197210155	CODH	Carbon cycling	Carbon fixation		uncultured bacterium		0.2215	0.1703	0.2146				0.4262									0.7558			0.1524		0.6252
28805741	acetylglucosaminidase	Carbon cycling	Carbon degradataion	Chitin	Vibrio parahaemolyticus RIMD 2210633	superkingdom:Bacteria;phylum:Proteobacteria;class:Gammaproteobacteria;order:Vibrionales;family:Vibrionaceae;genus:Vibrio;species:Vibrio parahaemolyticus;																			0.3344		1.3627
119374842	pbrA	Metal Resistance	Lead		Paracoccus denitrificans PD1222	superkingdom:Bacteria;phylum:Proteobacteria;class:Alphaproteobacteria;order:Rhodobacterales;family:Rhodobacteraceae;genus:Paracoccus;species:Paracoccus denitrificans;	0.3861	0.4304	0.5352		0.2992	0.4923	0.3247	0.2766	0.2767		1.0037			1.7127	0.2386		1.0526		3.9085	0.181									0.4964	0.6873
121594942	CopA	Metal Resistance	Copper		Acidovorax sp. JS42	superkingdom:Bacteria;phylum:Proteobacteria;class:Betaproteobacteria;order:Burkholderiales;family:Comamonadaceae;genus:Acidovorax;	0.6587	0.4355	0.6451	0.4242	0.519	0.4531	1.2004	1.1077	0.8793	0.9148				0.1852	0.3847	0.2419	0.3803	0.2698	0.701	0.5224	3.5387
139003062	nifH	Nitrogen	Nitrogen fixation		uncultured nitrogen-fixing bacterium	superkingdom:Bacteria;	0.6523	0.4474	0.4323				0.3783		0.2704	0.3737	0.1468		0.5992	0.2111					0.3157	0.2221	1.5104
1255460	nifH	Nitrogen	Nitrogen fixation		unidentified bacterium	superkingdom:Bacteria;	0.7805	0.7479	0.8113				0.2756	0.5737	0.5842	0.6632									0.5696		2.773
145596104	xylA	Carbon cycling	Carbon degradataion	Hemicellulose	Salinispora tropica CNB-440	superkingdom:Bacteria;phylum:Actinobacteria;class:Actinobacteria;order:Actinomycetales;family:Micromonosporaceae;genus:Salinispora;species:Salinispora tropica;	0.916	0.8665	1.0581				0.6917	0.7237	0.6665	0.6148	0.1095		0.1726	0.3363	0.2605	0.3442	0.2441		0.5173	0.1613	3.3125							0.4755	0.3843	0.8969
145320054	TerC	Metal Resistance	Tellurium		Enterobacter sp. 638	superkingdom:Bacteria;phylum:Proteobacteria;class:Gammaproteobacteria;order:Enterobacteriales;family:Enterobacteriaceae;genus:Enterobacter;	0.5393	0.4071	0.4933	0.1687		0.2416	0.4613	0.3571	0.3186	0.3905						0.1668	0.1552		0.4085		2.1653					0.2558	0.1793
89088349	BADH	Organic Remediation	Aromatics	Other aromatics	Bacillus sp. NRRL B-14911	superkingdom:Bacteria;phylum:Firmicutes;class:Bacilli;order:Bacillales;family:Bacillaceae;genus:Bacillus;	1.0898	1.0875	1.2277	0.4186	0.4642	0.4046	0.4487	1.728	1.5524	1.5594	0.2702		0.1636	0.2925	0.2407			0.407	1.3147		3.5256							0.7388	0.801	1.1323
124899741	SMR_antibiotics	Antibiotic resistance	transporter		Burkholderia dolosa AUO158		0.5864	0.4328	0.5899				0.4256	0.3274	0.4884	0.6016				0.1344					0.3833		1.7709
114228535	phenol_oxidase	Carbon cycling	Carbon degradataion	Lignin	Cryptococcus neoformans var. grubii	superkingdom:Eukaryota;kingdom:Fungi;phylum:Basidiomycota;class:Tremellomycetes;order:Tremellales;family:Tremellaceae;genus:Filobasidiella;species:Filobasidiella neoformans;	1.2772	1.1177	1.3521	0.4435	0.3157	0.3289	0.9483	1.4554	0.9029	0.9995			0.3463	0.5314	0.5695	0.5079	0.1704		0.7691	0.1742	4.4254				0.0859	0.5338	0.6258	0.6726	0.4296	0.3852
116252631	ArsC	Metal Resistance	Arsenic		Rhizobium leguminosarum bv. viciae 3841	superkingdom:Bacteria;phylum:Proteobacteria;class:Alphaproteobacteria;order:Rhizobiales;family:Rhizobiaceae;genus:Rhizobium;species:Rhizobium leguminosarum;																	0.4993		0.2984		0.1681							0.3882		0.5151
59711180	ChrA	Metal Resistance	Chromium		Vibrio fischeri ES114	superkingdom:Bacteria;phylum:Proteobacteria;class:Gammaproteobacteria;order:Vibrionales;family:Vibrionaceae;genus:Aliivibrio;species:Aliivibrio fischeri;	1.3541	1.1829	1.3302	0.441	0.2712	0.4467	1.0196	0.9433	0.9614	0.9486	0.3284	0.1454	0.2946	0.3935	0.4818	0.6085	0.3567	0.379	0.8423	0.1729	2.8544					0.6398	0.1963	0.3731	0.4423	1.0141
71847594	pimF	Organic Remediation	Aromatics	Aromatic carboxylic acid	Dechloromonas aromatica RCB	superkingdom:Bacteria;phylum:Proteobacteria;class:Betaproteobacteria;order:Rhodocyclales;family:Rhodocyclaceae;genus:Dechloromonas;species:Dechloromonas aromatica;	0.77	0.8427	0.775	0.2279	0.2468	0.2569	0.7219	0.6216	0.4804	0.5746			0.2507	0.2596	0.3145	0.4422		0.2305	0.4547		2.7307
91976687	Catechol	Organic Remediation	Aromatics	Other aromatics	Rhodopseudomonas palustris BisB5	superkingdom:Bacteria;phylum:Proteobacteria;class:Alphaproteobacteria;order:Rhizobiales;family:Bradyrhizobiaceae;genus:Rhodopseudomonas;species:Rhodopseudomonas palustris;	0.7953	0.6995	0.6836	0.3154	0.2011	0.316	0.6952	0.5211	0.4844	0.6472			0.1718	0.2085	0.1943	0.297	0.2019		0.2678		2.643
55772535	mer	Metal Resistance	Mercury		Thermus thermophilus HB8	superkingdom:Bacteria;phylum:Deinococcus-Thermus;class:Deinococci;order:Thermales;family:Thermaceae;genus:Thermus;species:Thermus thermophilus;	1.0635	0.7973	1.0595	0.2662	0.3158		0.6018	0.7084	0.692	0.7857	0.1869		0.259	0.2581	0.2973	0.4133	0.2189	0.2838	0.7871	0.3414	2.1449							0.3936	0.7794	1.0098
68135519	nifH	Nitrogen	Nitrogen fixation		uncultured bacterium	superkingdom:Bacteria;	2.4022	2.2896	2.5106	0.5258	0.6343	0.5731	0.7005	1.9924	2.4564	2.1538	0.2959		0.2279	0.39	0.4477	0.4358		0.4257	1.7069		4.2069							0.6268	0.7993	0.5542
83955348	atzB	Organic Remediation	Herbicides related compound		Sulfitobacter sp. NAS-14.1	superkingdom:Bacteria;phylum:Proteobacteria;class:Alphaproteobacteria;order:Rhodobacterales;family:Rhodobacteraceae;genus:Sulfitobacter;	0.5327	0.4739	0.5619					0.4048	0.2579	0.4711			0.2397						0.3315		2.2125
89892751	gyrB	other category	Phylogenetic marker		Desulfitobacterium hafniense Y51	superkingdom:Bacteria;phylum:Firmicutes;class:Clostridia;order:Clostridiales;family:Peptococcaceae;genus:Desulfitobacterium;species:Desulfitobacterium hafniense;	0.9964	0.7581	1.0031	0.3273	0.3235		0.5911	1.0411	0.8806	1.138	0.1516			0.3265	0.3595	0.4217			0.9451		4.7821							0.5957	1.4041
88864142	ArsC	Metal Resistance	Arsenic		Jannaschia sp. CCS1	superkingdom:Bacteria;phylum:Proteobacteria;class:Alphaproteobacteria;order:Rhodobacterales;family:Rhodobacteraceae;genus:Jannaschia;							0.6467										0.2371		0.3927	0.1875	1.5379							0.3001	0.6687	0.872
91715324	czcD	Metal Resistance	Cadmium,Cobalt,Zinc		Shewanella denitrificans OS217	superkingdom:Bacteria;phylum:Proteobacteria;class:Gammaproteobacteria;order:Alteromonadales;family:Shewanellaceae;genus:Shewanella;species:Shewanella denitrificans;	3.6006	3.845	3.9853	1.0554	1.2355	0.9378	1.6975	3.0126	3.1868	2.8357	0.4377	0.4687	0.8012	0.8224	1.7702	1.1225	0.6668	0.7974	2.4142	0.2157	4.4909		0.1772	0.3085	0.1298	0.2063	0.2536	1.2136	1.1889	1.1242
157804875	AprA	Sulphur	Other		endosymbiont of Inanidrilus exumae		1.1509	1.3328	1.346	0.3427	0.4129	0.3161	0.4905	1.0718	1.1271	0.9821	0.1682		0.2367	0.2174	0.2894	0.3923	0.1836	0.2962	0.9669	0.2107	4.2313							0.3454	0.273
222527412	AceA	Carbon cycling	Carbon degradataion	Others	Chloroflexus sp. Y-400-fl		0.5938	0.4264	0.5443				0.3647	0.4074	0.4295	0.4959			0.1558		0.2082	0.2794		0.1465	0.321		1.3603
91201871	gyrB	other category	Phylogenetic marker		Candidatus Kuenenia stuttgartiensis	superkingdom:Bacteria;phylum:Planctomycetes;class:Planctomycetacia;order:Planctomycetales;genus:Candidatus Kuenenia;																			0.2838									0.3708	0.9468
88703322	tfdA	Organic Remediation	Aromatics	Chlorinated aromatics	gamma proteobacterium KT 71	superkingdom:Bacteria;phylum:Proteobacteria;class:Gammaproteobacteria;genus:Congregibacter;species:Congregibacter litoralis;	3.8624	3.1994	4.0677	1.1563	1.0653	1.1031	1.3351	3.9862	3.6997	3.7333	0.5241		0.6173	0.8911	1.1035	0.8813	0.4363	0.8173	2.9381	0.1753	4.7883							1.547	1.1915	1.4907
156719476	arsB	Metal Resistance	Arsenic		Hydrogenobaculum sp. Y04AAS1	superkingdom:Bacteria;phylum:Aquificae;class:Aquificae;order:Aquificales;family:Aquificaceae;genus:Hydrogenobaculum;		0.238	0.3012					0.2876	0.2414										0.3194	0.1975	0.7966							0.692		0.721
77975355	SMR_antibiotics	Antibiotic resistance	transporter		Yersinia frederiksenii ATCC 33641		0.4019		0.4874				0.5236	0.4036	0.3054	0.3021						0.2057			0.2777		2.4735
89093170	ZntA	Metal Resistance	Zinc		Oceanospirillum sp. MED92	superkingdom:Bacteria;phylum:Proteobacteria;class:Gammaproteobacteria;order:Oceanospirillales;family:Oceanospirillaceae;genus:Neptuniibacter;							0.3543						0.1408					0.4812	0.2498
94554279	GCoADH	Organic Remediation	Aromatics	Aromatic carboxylic acid	Deinococcus geothermalis DSM 11300	superkingdom:Bacteria;phylum:Deinococcus-Thermus;class:Deinococci;order:Deinococcales;family:Deinococcaceae;genus:Deinococcus;species:Deinococcus geothermalis;	3.7591	3.5781	3.7591	0.919	0.9253	1.0495	1.6901	2.3457	2.5415	2.9521	0.5682	0.6298	1.0107	1.0424	1.4547	1.6988	0.899	1.0445	2.2146	0.3598	3.2616	0.2012	0.1916	0.3965	0.1821	0.3683	0.339	0.7032	0.7301	0.8541
110600695	mer	Metal Resistance	Mercury		Geobacter sp. FRC-32	superkingdom:Bacteria;phylum:Proteobacteria;class:Deltaproteobacteria;order:Desulfuromonadales;family:Geobacteraceae;genus:Geobacter;	1.0225	0.8538	1.1887	0.3484	0.4473	0.4739	0.5157	1.4018	1.3735	1.3422	0.1756			0.3726	0.2696				1.4474		4.6262							0.9035	0.3771	0.5839
27542563	ChrA	Metal Resistance	Chromium		Acetobacter aceti	superkingdom:Bacteria;phylum:Proteobacteria;class:Alphaproteobacteria;order:Rhodospirillales;family:Acetobacteraceae;genus:Acetobacter;	0.9327	0.9079	0.8527	0.398		0.196	0.8997	0.6519	0.5364	0.5765			0.2575		0.2969		0.1802		0.5767	0.3032	2.4399							0.4117	0.2886
85672202	nagG	Organic Remediation	Aromatics	Aromatic carboxylic acid	Roseovarius sp. 217	superkingdom:Bacteria;phylum:Proteobacteria;class:Alphaproteobacteria;order:Rhodobacterales;family:Rhodobacteraceae;genus:Roseovarius;							3.7081	0.5569	0.4781			0.2594	0.4133	0.2106	0.3607	0.9945	0.7575	0.7568	0.642	1.2038	0.4184	0.3023	0.1806
118705770	mauAB	Organic Remediation	Herbicides related compound		Sphingomonas wittichii RW1	superkingdom:Bacteria;phylum:Proteobacteria;class:Alphaproteobacteria;order:Sphingomonadales;family:Sphingomonadaceae;genus:Sphingomonas;species:Sphingomonas wittichii;																			1.5015
109898541	trzN	Organic Remediation	Herbicides related compound		Pseudoalteromonas atlantica T6c	superkingdom:Bacteria;phylum:Proteobacteria;class:Gammaproteobacteria;order:Alteromonadales;family:Pseudoalteromonadaceae;genus:Pseudoalteromonas;species:Pseudoalteromonas atlantica;	2.9232	2.3863	2.7931	1.0948	1.0256	1.0556	2.198	2.1848	1.9241	2.3867	0.8478	0.8768	0.9676	1.2134	1.3394	1.6882	0.8614	1.0412	1.8596	0.347	3.9498	0.3076	0.4207	0.4373	0.2504		0.5071	0.7038	0.8004	0.8601
10174629	alkH	Organic Remediation	Other Hydrocarbons		Bacillus halodurans C-125	superkingdom:Bacteria;phylum:Firmicutes;class:Bacilli;order:Bacillales;family:Bacillaceae;genus:Bacillus;species:Bacillus halodurans;	2.4166	1.8406	2.0917	0.7377	0.5403	1.183	3.0089	1.8767	1.874	2.2888	2.3055	0.6036	0.9254	0.9651	1.1562	1.3354	0.9007	0.7817	1.7406	0.4464	2.3465	0.2428	0.2603	0.3586	0.1858	0.6299	0.3594	0.7472	0.7358	1.0728
3157720	nifH	Nitrogen	Nitrogen fixation		unidentified nitrogen-fixing bacteria	superkingdom:Bacteria;	1.0468	0.9897	1.0395				0.5073	0.8009	0.7064	0.7353			0.251	0.3258	0.3804	0.4694			0.5049		3.4244
78042621	alkK	Organic Remediation	Others		Carboxydothermus hydrogenoformans Z-2901	superkingdom:Bacteria;phylum:Firmicutes;class:Clostridia;order:Thermoanaerobacterales;family:Thermoanaerobacteraceae;genus:Carboxydothermus;species:Carboxydothermus hydrogenoformans;	1.7772	1.8742	2.3139	0.907	0.9263	0.9333	0.6811	4.5492	3.2008	3	0.3968		0.2108	0.5199	0.5254			0.8121	2.2881		4.5076					0.3547	0.2999	0.7722		1.0187
150954967	SMR_antibiotics	Antibiotic resistance	transporter		Klebsiella pneumoniae subsp. pneumoniae MGH 78578		2.9904	2.6417	2.8484	0.7953	0.7898	0.8492	1.7409	2.0862	2.1155	2.1831	0.5054	0.4301	0.7029	0.8177	1.0505	0.9793	0.601	0.7117	1.7057	0.3085	3.3242							0.4904	0.2593	0.6266
151302351	AprA	Sulphur	Other		Desulfotomaculum australicum		0.5718	0.5538	0.6393				0.5391	0.571	0.5648				0.1652	0.2727	0.3185	0.3093	0.495		0.4901		2.526
83647104	norB	Nitrogen	Denitrification		Hahella chejuensis KCTC 2396	superkingdom:Bacteria;phylum:Proteobacteria;class:Gammaproteobacteria;order:Oceanospirillales;family:Hahellaceae;genus:Hahella;species:Hahella chejuensis;	3.743	3.0084	3.2881	1.1075	1.0743	1.1027	1.6461	2.2837	2.0352	2.3853	0.6111	0.7339	0.9011	1.1075	1.0839	1.5969	0.8604	0.881	1.5673	0.294	4.5931	0.2421	0.2461	0.4545		0.4826	0.4694	0.8871	0.9588	1.1298
2708800	ureC	Nitrogen	Ammonification		Synechococcus sp. PCC 7002	superkingdom:Bacteria;phylum:Cyanobacteria;order:Chroococcales;genus:Synechococcus;																			0.6434
152610	nifH	Nitrogen	Nitrogen fixation		Rhodospirillum rubrum	superkingdom:Bacteria;phylum:Proteobacteria;class:Alphaproteobacteria;order:Rhodospirillales;family:Rhodospirillaceae;genus:Rhodospirillum;	0.6355	0.6946	0.8169				0.2706	0.4368	0.4031	0.4253									0.4388		2.1068
55229181	merP	Metal Resistance	Mercury		Haloarcula marismortui ATCC 43049	superkingdom:Archaea;phylum:Euryarchaeota;class:Halobacteria;order:Halobacteriales;family:Halobacteriaceae;genus:Haloarcula;species:Haloarcula marismortui;	1.8737	1.9607	1.9855	0.703	0.6587	0.5902	1.1064	1.6753	1.559	1.9471	0.3541	0.2599	0.4892	0.4878	0.6209	0.6813	0.4338	0.5625	1.0412		4.9345							1.5863	1.4008	0.8879
126726253	ureC	Nitrogen	Ammonification		Rhodobacterales bacterium HTCC2150	superkingdom:Bacteria;phylum:Proteobacteria;class:Alphaproteobacteria;order:Rhodobacterales;																			0.3461
219550343	AceB	Carbon cycling	Carbon degradataion	Others	Vibrio parahaemolyticus 16																				0.317
78102111	nifH	Nitrogen	Nitrogen fixation		uncultured bacterium	superkingdom:Bacteria;	1.7027	1.5659	1.7671	0.6101	0.7275	0.7116	1.0257	1.2899	1.0741	1.3184	0.3252	0.3922	0.5934	0.5723	0.6651	0.884	0.5185	0.6768	1.0165	0.1841	4.3683	0.1817	0.1774	0.2161				0.603	0.5442	0.7533
91791814	ppx	Phosphorus	Phosphorus utilization		Shewanella denitrificans OS217	superkingdom:Bacteria;phylum:Proteobacteria;class:Gammaproteobacteria;order:Alteromonadales;family:Shewanellaceae;genus:Shewanella;species:Shewanella denitrificans;																			0.3488		0.9281
57903688	gyrB	other category	Phylogenetic marker		Xylella fastidiosa	superkingdom:Bacteria;phylum:Proteobacteria;class:Gammaproteobacteria;order:Xanthomonadales;family:Xanthomonadaceae;genus:Xylella;	4.4547	3.4044	4.3125	1.3902	1.1316	1.2481	3.1677	3.0514	2.5715	3.109	1.024	0.9691	1.3038	1.4907	1.578	1.7058	0.9731	1.1939	2.6289	0.4128	3.4696	0.3955	0.4192	0.6463	0.234	1.2112	0.6945	0.9784	1.1647	1.4625
126105533	phenol_oxidase	Carbon cycling	Carbon degradataion	Lignin	uncultured fungus	superkingdom:Eukaryota;kingdom:Fungi;				0.4233		0.3094	0.7209						0.161				0.4538		0.3444	0.3857	0.4633					0.8633	0.6018	0.5376		1.7902
151939916	amyA	Carbon cycling	Carbon degradataion	Starch	Vibrio sp. Ex25	superkingdom:Bacteria;phylum:Proteobacteria;class:Gammaproteobacteria;order:Vibrionales;family:Vibrionaceae;genus:Vibrio;		0.281	0.2667																0.7069		1.9115
158338215	ureC	Nitrogen	Ammonification		Acaryochloris marina MBIC11017	superkingdom:Bacteria;phylum:Cyanobacteria;genus:Acaryochloris;species:Acaryochloris marina;	0.4227	0.4001	0.3512				0.2592	0.3942	0.2885	0.5131									0.3711		1.2663
37724518	ureC	Nitrogen	Ammonification		Nitrosospira briensis	superkingdom:Bacteria;phylum:Proteobacteria;class:Betaproteobacteria;order:Nitrosomonadales;family:Nitrosomonadaceae;genus:Nitrosospira;	2.2399	1.9904	2.129	0.6157	0.6011	0.6152	1.0865	1.5047	1.4439	1.6464	0.3591	0.4076	0.6259	0.6223	0.633	0.9154	0.5671	0.5863	1.2623	0.4048	4.0751
157164265	CopA	Metal Resistance	Copper		Campylobacter concisus 13826	superkingdom:Bacteria;phylum:Proteobacteria;class:Epsilonproteobacteria;order:Campylobacterales;family:Campylobacteraceae;genus:Campylobacter;species:Campylobacter concisus;	1.7216	0.9412	1.191	0.7151	0.4074	0.7579	3.0015	1.2092	0.9521	1.2555	0.083	3.6513		0.2001	0.201	0.8303	0.3675	0.3035	0.2099	0.5507	0.624					0.6414	0.1419	0.5306	0.4579	1.4405
3282336	rubisco	Carbon cycling	Carbon fixation		Thiobacillus intermedius K12	superkingdom:Bacteria;phylum:Proteobacteria;class:Betaproteobacteria;order:Burkholderiales;genus:Thiomonas;species:Thiomonas intermedia;	1.1666	1.0992	1.1222	0.2654	0.3043	0.2387	0.6835	0.727	0.6693	0.7557	0.1624		0.2973	0.3264	0.3722	0.4456			0.5445		3.5447
48995934	rd	Organic Remediation	Chlorinated solvents		Dehalococcoides sp. BAV1	superkingdom:Bacteria;phylum:Chloroflexi;class:Dehalococcoidetes;genus:Dehalococcoides;	2.0819	1.8971	1.9572	0.4929	0.6802	0.5514	1.0168	1.5992	1.5114	1.5889	0.2714	0.3736	0.4509	0.5172	0.5963	0.7741	0.4204	0.6602	1.0686	0.2425	4.7099				0.1167	0.5967	0.3026	0.7037	0.3226
68201857	CODH	Carbon cycling	Carbon fixation		Frankia sp. EAN1pec	superkingdom:Bacteria;phylum:Actinobacteria;class:Actinobacteria;order:Actinomycetales;family:Frankiaceae;genus:Frankia;	1.0194	1.0167	1.1859	0.3869	0.3775	0.3891	0.5938	0.6229	0.9053	0.8361	0.2654	0.2198	0.3644	0.296	0.4853	0.6122	0.343	0.2938	0.6373		2.6755								1.0427	0.8134
17744079	nmoA	Organic Remediation	Aromatics	Nitoaromatics	Agrobacterium tumefaciens str. C58	superkingdom:Bacteria;phylum:Proteobacteria;class:Alphaproteobacteria;order:Rhizobiales;family:Rhizobiaceae;genus:Agrobacterium;species:Agrobacterium tumefaciens;	2.7402	2.5063	2.9711	0.5434	0.6208	0.5052	0.9294	1.4434	1.4319	1.515	0.2846	0.3217	0.4716	0.5016	0.6301	0.8056	0.3861	0.4067	1.4913		6.0092							0.4739	0.4764
66044784	pcc	Carbon cycling	Carbon fixation		Pseudomonas syringae pv. syringae B728a	superkingdom:Bacteria;phylum:Proteobacteria;class:Gammaproteobacteria;order:Pseudomonadales;family:Pseudomonadaceae;genus:Pseudomonas;species:Pseudomonas syringae;	0.5714	0.4767	0.67				0.2078	0.8331	0.6962	0.8626	0.1313			0.1443	0.1893			0.2318	0.6596		2.3441							0.3681		0.5429
149202675	pimF	Organic Remediation	Aromatics	Aromatic carboxylic acid	Roseovarius sp. TM1035	superkingdom:Bacteria;phylum:Proteobacteria;class:Alphaproteobacteria;order:Rhodobacterales;family:Rhodobacteraceae;genus:Roseovarius;	2.2898	2.1464	2.4091	0.3763	0.4445	0.5017	1.0146	1.2458	1.2683	1.1509	0.211		0.3959	0.408	0.496	0.5148	0.3394	0.2684	1.2003	0.1818	4.0579
119876704	TerC	Metal Resistance	Tellurium		Stenotrophomonas maltophilia R551-3	superkingdom:Bacteria;phylum:Proteobacteria;class:Gammaproteobacteria;order:Xanthomonadales;family:Xanthomonadaceae;genus:Stenotrophomonas;species:Stenotrophomonas maltophilia;	1.343	1.2034	1.2633				0.5363	0.7543	0.7164	0.7817			0.1782	0.3034	0.3039	0.3123	0.1708	0.2618	0.6571	0.2915	4.1128
111279206	TerC	Metal Resistance	Tellurium		Acidovorax avenae subsp. citrulli AAC00-1	superkingdom:Bacteria;phylum:Proteobacteria;class:Betaproteobacteria;order:Burkholderiales;family:Comamonadaceae;genus:Acidovorax;species:Acidovorax avenae;	0.2809	0.1742	0.28				0.2465										0.1076		0.2891		1.4224
126353033	mdlA	Organic Remediation	Aromatics	Aromatic carboxylic acid	Caldivirga maquilingensis IC-167	superkingdom:Archaea;phylum:Crenarchaeota;class:Thermoprotei;order:Thermoproteales;family:Thermoproteaceae;genus:Caldivirga;species:Caldivirga maquilingensis;	0.5338	0.4387	0.5263				0.3203	0.6168	0.6634	0.6137			0.2596				0.1513		0.6278	0.1316	2.1826
117559590	ppk	Phosphorus	Phosphorus utilization		Aeromonas hydrophila subsp. hydrophila ATCC 7966	superkingdom:Bacteria;phylum:Proteobacteria;class:Gammaproteobacteria;order:Aeromonadales;family:Aeromonadaceae;genus:Aeromonas;species:Aeromonas hydrophila;		0.2536	0.4124					0.3955	0.431	0.4367									0.4601		0.9965
121592455	CopA	Metal Resistance	Copper		Acidovorax sp. JS42	superkingdom:Bacteria;phylum:Proteobacteria;class:Betaproteobacteria;order:Burkholderiales;family:Comamonadaceae;genus:Acidovorax;	0.6978	0.5807	0.791		0.1559	0.308	0.4151	0.4274	0.3697	0.4672			0.1466	0.1785	0.204	0.3069	0.1968	0.1396	0.3158		2.2933
87309129	endoglucanase	Carbon cycling	Carbon degradataion	Cellulose	Blastopirellula marina DSM 3645	superkingdom:Bacteria;phylum:Planctomycetes;class:Planctomycetacia;order:Planctomycetales;family:Planctomycetaceae;genus:Blastopirellula;species:Blastopirellula marina;	2.7019	2.7811	2.6821	0.6172	0.5709	0.6631	1.6798	2.0224	1.8293	1.9851	0.4286	0.3879	0.8542	0.7883	0.9537	1.1651	0.6517	0.9482	1.82	0.3683	5.0554		0.1571	0.2664				0.7971	1.1707	0.8408
36787566	cah	Organic Remediation	Others		Photorhabdus luminescens subsp. laumondii TTO1	superkingdom:Bacteria;phylum:Proteobacteria;class:Gammaproteobacteria;order:Enterobacteriales;family:Enterobacteriaceae;genus:Photorhabdus;species:Photorhabdus luminescens;																			0.366
56909051	alkJ	Organic Remediation	Other Hydrocarbons		Bacillus clausii KSM-K16	superkingdom:Bacteria;phylum:Firmicutes;class:Bacilli;order:Bacillales;family:Bacillaceae;genus:Bacillus;species:Bacillus clausii;	0.3752	0.535	0.4098				0.2623	0.26	0.2627	0.5076									0.275		1.3804
146323165	nagG	Organic Remediation	Aromatics	Aromatic carboxylic acid	Aspergillus fumigatus Af293	superkingdom:Eukaryota;kingdom:Fungi;phylum:Ascomycota;class:Eurotiomycetes;order:Eurotiales;family:Trichocomaceae;genus:Aspergillus;species:Aspergillus fumigatus;	0.3201	0.1762	0.3023						0.2314	0.2431									0.2096		1.4614
76058226	nosZ	Nitrogen	Denitrification		uncultured bacterium	superkingdom:Bacteria;																			0.5055
149936337	ara	Carbon cycling	Carbon degradataion	Hemicellulose	Parabacteroides distasonis ATCC 8503	superkingdom:Bacteria;phylum:Bacteroidetes;class:Bacteroidetes;order:Bacteroidales;family:Porphyromonadaceae;genus:Parabacteroides;species:Parabacteroides distasonis;	0.4929	0.49	0.4458				0.366	0.4372	0.3562	0.4797				0.1406	0.1577		0.1152	0.2622	0.3219		1.9609							0.2095	1.1283	1.121
46307852	dsrA	Sulphur	sulfite reductase		uncultured sulfate-reducing bacterium	superkingdom:Bacteria;																			1.0955
37524830	B_lactamase_C	Antibiotic resistance	Beta-lactamases?		Photorhabdus luminescens subsp. laumondii TTO1								1.9128								0.2456	0.5431	0.2325		0.9407	0.3876
54307248	gyrB	other category	Phylogenetic marker		Photobacterium profundum SS9	superkingdom:Bacteria;phylum:Proteobacteria;class:Gammaproteobacteria;order:Vibrionales;family:Vibrionaceae;genus:Photobacterium;species:Photobacterium profundum;	0.2917		0.3664					0.3902	0.3765										0.3282		1.1749
95930255	ZntA	Metal Resistance	Zinc		Desulfuromonas acetoxidans DSM 684	superkingdom:Bacteria;phylum:Proteobacteria;class:Deltaproteobacteria;order:Desulfuromonadales;family:Desulfuromonadaceae;genus:Desulfuromonas;species:Desulfuromonas acetoxidans;	0.515	0.4936	0.5195											0.1764				0.2496	0.3236		1.8418							0.252	1.3471
150400783	nifH	Nitrogen	Nitrogen fixation		Methanococcus aeolicus Nankai-3	superkingdom:Archaea;phylum:Euryarchaeota;class:Methanococci;order:Methanococcales;family:Methanococcaceae;genus:Methanococcus;species:Methanococcus aeolicus;	0.9422	0.6072	0.7489	0.2343		0.3719	0.6095	0.5911	0.511	0.6392	0.1351		0.1513	0.1832	0.2555	0.2291			0.5621		2.1092
182634735	AceB	Carbon cycling	Carbon degradataion	Others	Beijerinckia indica subsp. indica ATCC 9039								0.3198	0.3107	0.2492					0.315	0.4363	0.2552			0.264		0.9888
38479597	rubisco	Carbon cycling	Carbon fixation		Acidithiobacillus ferrooxidans	superkingdom:Bacteria;phylum:Proteobacteria;class:Gammaproteobacteria;order:Acidithiobacillales;family:Acidithiobacillaceae;genus:Acidithiobacillus;																			0.784										0.3336	0.4388
148531753	czcD	Metal Resistance	Cadmium,Cobalt,Zinc		Lactobacillus reuteri F275	superkingdom:Bacteria;phylum:Firmicutes;class:Bacilli;order:Lactobacillales;family:Lactobacillaceae;genus:Lactobacillus;species:Lactobacillus reuteri;	2.0424	1.6654	1.8548	0.4565	0.5462	0.4339	1.2054	1.6836	1.4885	1.3623	0.221	0.2172	0.4003	0.57	0.654	0.6289	0.2591	0.433	1.2039	0.1778	4.4284					0.5585	0.3506	0.7543	0.903	0.6735
82791417	alkB	Organic Remediation	Other Hydrocarbons		uncultured bacterium	superkingdom:Bacteria;	0.659	0.6662	0.7198				0.493	0.4656	0.4383	0.4753					0.7465	0.2958			0.424		2.8272
78221401	mer	Metal Resistance	Mercury		Geobacter metallireducens GS-15	superkingdom:Bacteria;phylum:Proteobacteria;class:Deltaproteobacteria;order:Desulfuromonadales;family:Geobacteraceae;genus:Geobacter;species:Geobacter metallireducens;	2.5071	2.1009	2.2087	1.0021	0.8308	1.1236	2.0625	2.1056	2.1041	2.5344	0.5531	0.4535	0.8348	0.9867	0.9922	1.105	0.7025	0.7385	2.6446	0.2601	2.6008	0.1439	0.1297	0.2596	0.1234	0.2955	0.2902	1.0008	1.0723	1.4007
150009934	ChrA	Metal Resistance	Chromium		Parabacteroides distasonis ATCC 8503	superkingdom:Bacteria;phylum:Bacteroidetes;class:Bacteroidetes;order:Bacteroidales;family:Porphyromonadaceae;genus:Parabacteroides;species:Parabacteroides distasonis;		0.2572	0.2188				0.5431				0.1083				0.152				0.34	0.2121	0.7439
118746565	nifH	Nitrogen	Nitrogen fixation		Geobacter lovleyi SZ	superkingdom:Bacteria;phylum:Proteobacteria;class:Deltaproteobacteria;order:Desulfuromonadales;family:Geobacteraceae;genus:Geobacter;species:Geobacter lovleyi;	0.6655	0.5889	0.8935	0.2417	0.2589	0.3121	0.5518	1.3802	1.1279	1.1498	0.1393			0.1573	0.2336			0.284	0.6503		3.0258							0.5212		1.011
22295628	xylanase	Carbon cycling	Carbon degradataion	Hemicellulose	Thermosynechococcus elongatus BP-1	superkingdom:Bacteria;phylum:Cyanobacteria;order:Chroococcales;genus:Thermosynechococcus;species:Thermosynechococcus elongatus;	4.6268	4.1359	4.8326	1.3046	1.1938	1.3846	1.5811	4.3034	4.2102	4.6311	0.7227	0.3909	0.8478	1.2618	1.5471	1.6056	0.6924	1.169	4.281	0.232	3.7811					0.7266	0.4884	1.9966	1.5248	1.911
197748209	MATE_antibiotic	Antibiotic resistance	transporter		Mannheimia haemolytica PHL213		5.1602	4.7672	4.9779	1.3048	1.5703	1.4226	1.8865	2.9913	3.0779	3.0851	1.0809	0.9676	1.4616	1.4231	1.4966	2.316	1.2884	1.5217	2.5438	0.3813	4.6816	0.5486	0.4558	0.6041	0.3099	0.6774	0.7431	1.2511	0.8689	0.8623
224408033	rubisco	Carbon cycling	Carbon fixation		Microcoleus chthonoplastes PCC 7420		0.6025	0.5714	0.6198	0.3291		0.2977		0.7843	0.6841	0.7623					0.1547			0.2233	0.6458		1.6312
148272257	arsB	Metal Resistance	Arsenic		Clavibacter michiganensis subsp. michiganensis NCPPB 382	superkingdom:Bacteria;phylum:Actinobacteria;class:Actinobacteria;order:Actinomycetales;family:Microbacteriaceae;genus:Clavibacter;species:Clavibacter michiganensis;																			0.2845	0.157	0.8193
158520948	bco	Organic Remediation	Aromatics	Aromatic carboxylic acid	Candidatus Desulfococcus oleovorans Hxd3	superkingdom:Bacteria;phylum:Proteobacteria;class:Deltaproteobacteria;order:Desulfobacterales;family:Desulfobacteraceae;genus:Desulfococcus;species:Desulfococcus oleovorans;	3.1618	2.6265	2.7414	0.7437	0.7689	0.8045	2.7492	2.474	1.7155	1.8514	0.4386	0.3783	0.758	0.7726	0.9594	1.1555	0.526	0.6273	2.0163	0.5167	4.9328					0.3155	0.3317	0.8039		1.0685
39650352	nagG	Organic Remediation	Aromatics	Aromatic carboxylic acid	Rhodopseudomonas palustris CGA009	superkingdom:Bacteria;phylum:Proteobacteria;class:Alphaproteobacteria;order:Rhizobiales;family:Bradyrhizobiaceae;genus:Rhodopseudomonas;species:Rhodopseudomonas palustris;	0.8974	0.9164	1.1141				0.6702	0.5993	0.5197	0.6256			0.1908	0.1985	0.3509	0.335	0.2049		0.5242		2.7867
78212364	mdlC	Organic Remediation	Aromatics	Aromatic carboxylic acid	Synechococcus sp. CC9605	superkingdom:Bacteria;phylum:Cyanobacteria;order:Chroococcales;genus:Synechococcus;	1.796	1.4808	1.676	0.7219	0.3303	0.5022	1.1588	1.1263	1.3462	1.3771	0.3518	0.3454	0.5001	0.5868	0.5202	0.7843	0.3499	0.4665	0.96	0.1508	3.2047							0.6853	0.315
22777932	alkH	Organic Remediation	Other Hydrocarbons		Oceanobacillus iheyensis HTE831	superkingdom:Bacteria;phylum:Firmicutes;class:Bacilli;order:Bacillales;family:Bacillaceae;genus:Oceanobacillus;species:Oceanobacillus iheyensis;	2.5513	2.6527	2.3564	0.4757	0.511	0.4141	1.1339	1.5999	1.4559	1.3727	0.2823	0.2893	0.6257	0.5418	0.7685	0.8646	0.412	0.6744	1.4068	0.2092	5.8061							0.9925	0.6872
83816748	gyrB	other category	Phylogenetic marker		Salinibacter ruber DSM 13855	superkingdom:Bacteria;phylum:Bacteroidetes;class:Sphingobacteria;order:Sphingobacteriales;genus:Salinibacter;species:Salinibacter ruber;	0.2423	0.2398	0.273				0.3149	0.2505		0.2818									0.2377		1.0215								2.0995	0.9771
110647328	czcA	Metal Resistance	Cadmium,Cobalt,Zinc		Alcanivorax borkumensis SK2	superkingdom:Bacteria;phylum:Proteobacteria;class:Gammaproteobacteria;order:Oceanospirillales;family:Alcanivoracaceae;genus:Alcanivorax;species:Alcanivorax borkumensis;	3.6542	3.6116	3.808	0.7319	0.8783	0.7226	1.8759	2.1458	2.0892	2.2748	0.4732	0.5755	0.864	0.865	1.1236	1.3489	0.7157	0.8284	1.8005	0.332	4.9059				0.1368		0.6261	0.8397	0.7268	0.7245
91215255	gyrB	other category	Phylogenetic marker		Psychroflexus torquis ATCC 700755	superkingdom:Bacteria;phylum:Bacteroidetes;class:Flavobacteria;order:Flavobacteriales;family:Flavobacteriaceae;genus:Psychroflexus;species:Psychroflexus torquis;	0.4572	0.4505	0.4634					0.6411	0.5118	0.688									0.3742		1.3624							0.4893	1.0416	0.5435
114771792	nagG	Organic Remediation	Aromatics	Aromatic carboxylic acid	alpha proteobacterium HTCC2255	superkingdom:Bacteria;phylum:Proteobacteria;class:Alphaproteobacteria;order:Rhodobacterales;																			0.1354		0.0923
6457937	amyA	Carbon cycling	Carbon degradataion	Starch	Deinococcus radiodurans R1	superkingdom:Bacteria;phylum:Deinococcus-Thermus;class:Deinococci;order:Deinococcales;family:Deinococcaceae;genus:Deinococcus;species:Deinococcus radiodurans;	0.272		0.3362					0.3033		0.2965									0.3651		1.5164
75907348	ZntA	Metal Resistance	Zinc		Anabaena variabilis ATCC 29413	superkingdom:Bacteria;phylum:Cyanobacteria;order:Nostocales;family:Nostocaceae;genus:Anabaena;species:Anabaena variabilis;	0.7417	0.8188	0.8443				0.3257	0.3281	0.4581	0.4225									0.4765	2.0182	2.8272
126470044	bphC	Organic Remediation	Aromatics	Polycyclic aromatics	Rhodococcus rhodochrous	superkingdom:Bacteria;phylum:Actinobacteria;class:Actinobacteria;order:Actinomycetales;family:Nocardiaceae;genus:Rhodococcus;	0.6574	0.5728	0.6378					1.0149	1.1284	1.1541								0.2651	0.7351		1.8843
148245059	CopA	Metal Resistance	Copper		Candidatus Vesicomyosocius okutanii HA	superkingdom:Bacteria;phylum:Proteobacteria;class:Gammaproteobacteria;species:Calyptogena okutanii thioautotrophic gill symbiont;	0.3333	0.3031	0.3133				0.2541	0.2767	0.1767								0.0757		0.1909		1.8123
49651987	AceA	Carbon cycling	Carbon degradataion	Others	Yarrowia lipolytica		1.0648	0.8745	0.9359	0.3425	0.3467	0.2825	0.1957	1.1941	1.1106	1.4849	0.1677			0.1903	0.2098	0.218		0.2642	0.8364		2.1942
1595853	amyA	Carbon cycling	Carbon degradataion	Starch	Cryptococcus sp. S-2	superkingdom:Eukaryota;kingdom:Fungi;phylum:Basidiomycota;class:Tremellomycetes;genus:Cryptococcus;	0.8761	0.8087	0.9032				0.5534	0.5478	0.4453	0.6457			0.2365	0.2356	0.2948	0.3213			0.4972	0.3243	2.345
33567700	nitA	Organic Remediation	Aromatics	Other aromatics	Bordetella bronchiseptica RB50	superkingdom:Bacteria;phylum:Proteobacteria;class:Betaproteobacteria;order:Burkholderiales;family:Alcaligenaceae;genus:Bordetella;species:Bordetella bronchiseptica;	0.5906	0.4566	0.7237					0.9059	0.7316	0.8295									0.6372		1.7541
90954595	dsrA	Sulphur	sulfite reductase		uncultured sulfate-reducing bacterium	superkingdom:Bacteria;	0.7168	0.7165	0.7911				0.4572	0.4907	0.4759	0.5549				0.1683	0.2036				0.4457		2.4326
118666027	tfdA	Organic Remediation	Aromatics	Chlorinated aromatics	Delftia acidovorans SPH-1	superkingdom:Bacteria;phylum:Proteobacteria;class:Betaproteobacteria;order:Burkholderiales;family:Comamonadaceae;genus:Delftia;species:Delftia acidovorans;								0.3267	0.4066	0.3265									0.439		1.526
16332205	nifH	Nitrogen	Nitrogen fixation		Synechocystis sp. PCC 6803	superkingdom:Bacteria;phylum:Cyanobacteria;order:Chroococcales;genus:Synechocystis;	0.6592	0.4289	0.697				0.2663	0.5639	0.5706	0.5715									0.5287		2.8241							0.2469	0.4905
110165288	phenol_oxidase	Carbon cycling	Carbon degradataion	Lignin	Trichodesmium erythraeum IMS101	superkingdom:Bacteria;phylum:Cyanobacteria;order:Oscillatoriales;genus:Trichodesmium;species:Trichodesmium erythraeum;	2.7162	2.3382	2.6855	0.714	0.6402	0.6645	1.8072	1.9405	1.7005	1.8454	0.468	0.5265	0.6173	0.7984	0.7726	1.1658	0.5179	0.6321	1.6529	0.318	4.4106	0.1567		0.2516	0.1266	0.7587		0.5547	0.5982	0.5258
56478348	CopA	Metal Resistance	Copper		Azoarcus sp. EbN1	superkingdom:Bacteria;phylum:Proteobacteria;class:Betaproteobacteria;order:Rhodocyclales;family:Rhodocyclaceae;genus:Aromatoleum;species:Aromatoleum aromaticum;	2.5995	2.449	3.4336	1.1218	1.0341	1.284	1.6682	3.0712	3.1215	3.1862	0.5205	0.2846	0.8086	0.798	0.9881	1.3114	0.4243	0.7494	2.6488	0.3092	3.4154					0.3323	0.2162	1.2137	1.1698	1.5617
126739238	atzB	Organic Remediation	Herbicides related compound		Roseobacter sp. SK209-2-6	superkingdom:Bacteria;phylum:Proteobacteria;class:Alphaproteobacteria;order:Rhodobacterales;family:Rhodobacteraceae;genus:Roseobacter;	1.9525	1.7528	2.0167	0.484	0.5313	0.4745	0.855	1.0331	0.883	1.1144	0.2864		0.4086	0.3805	0.4572	0.6191	0.339	0.5053	0.942	0.1809	5.0492							0.6079	0.2551
24753778	amyA	Carbon cycling	Carbon degradataion	Starch	Erwinia chrysanthemi	superkingdom:Bacteria;phylum:Proteobacteria;class:Gammaproteobacteria;order:Enterobacteriales;family:Enterobacteriaceae;genus:Dickeya;	0.3197	0.3202	0.3963				0.4362	0.4853	0.2918	0.4079				0.1807	0.2159		0.1684		0.2973		1.4939								0.4201	0.6149
91186568	GCoADH	Organic Remediation	Aromatics	Aromatic carboxylic acid	Psychroflexus torquis ATCC 700755	superkingdom:Bacteria;phylum:Bacteroidetes;class:Flavobacteria;order:Flavobacteriales;family:Flavobacteriaceae;genus:Psychroflexus;species:Psychroflexus torquis;	0.2798		0.3002					0.4923	0.3801										0.3424		1.0074
166363013	nirA	Nitrogen	Assimilatory N reduction		Microcystis aeruginosa NIES-843		0.4819	0.2652	0.555				0.8602	0.4391	0.3875	0.464			0.1951	0.1871	0.2975	0.2733	0.256		0.3178	0.2538	1.6044
99078367	mdlA	Organic Remediation	Aromatics	Aromatic carboxylic acid	Silicibacter sp. TM1040	superkingdom:Bacteria;phylum:Proteobacteria;class:Alphaproteobacteria;order:Rhodobacterales;family:Rhodobacteraceae;genus:Silicibacter;																			0.188
111017618	atzC	Organic Remediation	Herbicides related compound		Rhodococcus sp. RHA1	superkingdom:Bacteria;phylum:Actinobacteria;class:Actinobacteria;order:Actinomycetales;family:Nocardiaceae;genus:Rhodococcus;	2.3334	2.2293	2.4392	0.3727	0.5859	0.5796	0.9522	1.2762	1.1977	1.2353	0.2314	0.25	0.6516	0.5911	0.6825	0.7722	0.3999	0.4622	0.9509		4.5724							0.4347		0.3649
37651314	nahF	Organic Remediation	Aromatics	Polycyclic aromatics	Xanthobacter polyaromaticivorans	superkingdom:Bacteria;phylum:Proteobacteria;class:Alphaproteobacteria;order:Rhizobiales;family:Xanthobacteraceae;genus:Xanthobacter;	1.095	0.9592	0.9649	0.342	0.3362	0.4068	0.795	0.8743	0.945	0.9187	0.2319	0.2488	0.3631	0.3292	0.4534	0.6449	0.3037	0.386	0.7739		2.5455
iegAssA27	AssA	Carbon cycling	Carbon degradataion	Others			1.0543	1.0176	1.3453	0.2694	0.2912		0.6249	0.7726	0.7143	0.7758	0.149			0.2102	0.3252	0.2824	0.1579	0.2046	0.5854	0.1125	3.1166
110612687	gyrB	other category	Phylogenetic marker		uncultured bacterium	superkingdom:Bacteria;	2.7354	2.0421	2.4524	0.9185	0.6687	0.6097	2.6803	2.2581	1.746	1.7056	0.3161	0.2231	0.6407	0.9228	1.0059	1.5359	0.4982	0.5782	2.2208	0.3522	2.9732	0.1571		0.1999				0.6167	0.5872	0.7672
108804401	PobA	Organic Remediation	Aromatics	Aromatic carboxylic acid	Rubrobacter xylanophilus DSM 9941	superkingdom:Bacteria;phylum:Actinobacteria;class:Actinobacteria;order:Rubrobacterales;family:Rubrobacteraceae;genus:Rubrobacter;species:Rubrobacter xylanophilus;	0.9678	0.9369	1.0536				0.2933	0.6653	0.6038	0.6717				0.2236	0.289		0.1836		0.7398		3.0607
117618201	arsB	Metal Resistance	Arsenic		Aeromonas hydrophila subsp. hydrophila ATCC 7966	superkingdom:Bacteria;phylum:Proteobacteria;class:Gammaproteobacteria;order:Aeromonadales;family:Aeromonadaceae;genus:Aeromonas;species:Aeromonas hydrophila;	0.6004	0.3447	0.4216																0.3664		1.7147
111026206	akbF	Organic Remediation	Aromatics	BTEX and related aromatics	Rhodococcus sp. RHA1	superkingdom:Bacteria;phylum:Actinobacteria;class:Actinobacteria;order:Actinomycetales;family:Nocardiaceae;genus:Rhodococcus;	1.5974	1.441	2.0882	0.7438	0.5784	0.8665	1.0505	2.1783	1.9343	2.2902	0.3024		0.343	0.5427	0.5643	0.6461	0.3084	0.4642	1.7285		3.4205							0.76	1.227	1.2232
111018896	alkK	Organic Remediation	Others		Rhodococcus sp. RHA1	superkingdom:Bacteria;phylum:Actinobacteria;class:Actinobacteria;order:Actinomycetales;family:Nocardiaceae;genus:Rhodococcus;	0.4655	0.3596	0.4848					0.5604	0.3686	0.4276									0.5118		2.4823
116804624	nasA	Nitrogen	Assimilatory N reduction		uncultured prokaryote		2.346	2.5144	3.0737	0.8514	0.8864	0.7981	1.4908	3.4144	2.6697	2.7316	0.3715	0.251	0.4724	0.6321	1.0974	0.73	0.3736	0.596	2.1641	0.2275	4.9181							0.7988	0.6417	0.7883
119468775	pulA	Carbon cycling	Carbon degradataion	Starch	Alteromonadales bacterium TW-7	superkingdom:Bacteria;phylum:Proteobacteria;class:Gammaproteobacteria;order:Alteromonadales;	0.584	0.5103	0.5886				0.4448	0.4565	0.3959	0.4295			0.1835						0.3798		2.4442					0.32	0.2688
158329216	phn	Organic Remediation	Herbicides related compound		Azorhizobium caulinodans ORS 571	superkingdom:Bacteria;phylum:Proteobacteria;class:Alphaproteobacteria;order:Rhizobiales;family:Xanthobacteraceae;genus:Azorhizobium;species:Azorhizobium caulinodans;	3.076	2.7381	2.744	0.8617	0.9034	0.8762	1.6119	2.6642	2.3923	2.4163	0.4807	0.2688	0.5486	0.607	0.7216	0.6611	0.4753	0.4747	3.5149	0.2121	4.4405							1.4767	1.3565	1.082
16414959	nmoA	Organic Remediation	Aromatics	Nitoaromatics	Listeria innocua	superkingdom:Bacteria;phylum:Firmicutes;class:Bacilli;order:Bacillales;family:Listeriaceae;genus:Listeria;	1.216	1.0185	1.1375	0.407	0.3529	0.3724	0.7548	1.1425	1.122	1.2667	0.2126		0.2788	0.315	0.3767	0.4194	0.2531	0.3377	1.3253		2.8733							0.4027	0.3226	0.4519
56908251	alkJ	Organic Remediation	Other Hydrocarbons		Bacillus clausii KSM-K16	superkingdom:Bacteria;phylum:Firmicutes;class:Bacilli;order:Bacillales;family:Bacillaceae;genus:Bacillus;species:Bacillus clausii;																			0.3198		0.5432								0.7071	0.3873
46520001	dsrA	Sulphur	sulfite reductase		uncultured sulfate-reducing bacterium	superkingdom:Bacteria;	1.0782	0.9274	1.1187		0.2949	0.3925	0.6827	0.7789	0.7695	0.7345	0.2154	0.2069	0.2864	0.3109	0.4017	0.4366		0.2842	0.6552		3.6905
5531409	alkJ	Organic Remediation	Other Hydrocarbons		Pseudomonas putida	superkingdom:Bacteria;phylum:Proteobacteria;class:Gammaproteobacteria;order:Pseudomonadales;family:Pseudomonadaceae;genus:Pseudomonas;	2.2261	1.9747	2.203	0.6013	0.5577	0.631	1.4925	2.0449	1.8772	2.1178	0.4138	0.3178	0.5152	0.6214	0.6373	0.7374	0.4241	0.5068	2.2555	0.2556						0.5192	0.3239	0.8566	0.5106
149184164	pcc	Carbon cycling	Carbon fixation		Bacillus sp. SG-1	superkingdom:Bacteria;phylum:Firmicutes;class:Bacilli;order:Bacillales;family:Bacillaceae;genus:Bacillus;	1.2813	0.9767	1.2742	0.412	0.3216	0.3025	1.0822	0.868	0.9003	0.9468	0.2168	0.2022	0.3461	0.3699	0.5208	0.645	0.2646	0.3441	0.6253		3.8327							0.7696	0.4526	1.3976
6322485	nbaC	Organic Remediation	Aromatics	Nitoaromatics	Saccharomyces cerevisiae	superkingdom:Eukaryota;kingdom:Fungi;phylum:Ascomycota;class:Saccharomycetes;order:Saccharomycetales;family:Saccharomycetaceae;genus:Saccharomyces;	1.5646	1.1537	1.2827				0.7567	0.847	0.7389	0.9215	0.1669		0.2653	0.2778		0.4463			0.6304		3.9654
116222310	gyrB	other category	Phylogenetic marker		Solibacter usitatus Ellin6076	superkingdom:Bacteria;phylum:Acidobacteria;class:Solibacteres;order:Solibacterales;family:Solibacteraceae;genus:Solibacter;species:Solibacter usitatus;	1.0639	0.9925	1.1026				0.4593	0.8405	0.706	0.8209				0.2033	0.3137	0.3517	0.2312	0.2759	0.8111		4.3216
154250806	CopA	Metal Resistance	Copper		Parvibaculum lavamentivorans DS-1	superkingdom:Bacteria;phylum:Proteobacteria;class:Alphaproteobacteria;order:Rhizobiales;family:Phyllobacteriaceae;genus:Parvibaculum;species:Parvibaculum lavamentivorans;	0.4411	0.4359	0.526						0.3705	0.3771									0.2615		1.4762							0.4011		0.8279
46487401	amyA	Carbon cycling	Carbon degradataion	Starch	Bacillus halodurans	superkingdom:Bacteria;phylum:Firmicutes;class:Bacilli;order:Bacillales;family:Bacillaceae;genus:Bacillus;	1.3622	1.3129	1.2644	0.4031	0.3858	0.3515	0.8102	0.8728	0.8605	0.9217	0.2313	0.2533	0.5626	0.3815	0.5003	0.6242	0.3444	0.5082	0.6946		3.6807	0.1868	0.1319
46409955	nirK	Nitrogen	Denitrification		uncultured bacterium	superkingdom:Bacteria;													0.1433	0.1489	0.1305				0.3223
119943731	ArsC	Metal Resistance	Arsenic		Comamonas sp. CNB-1	superkingdom:Bacteria;phylum:Proteobacteria;class:Betaproteobacteria;order:Burkholderiales;family:Comamonadaceae;genus:Comamonas;							0.3237										0.2868		0.4618
111021875	atzA	Organic Remediation	Herbicides related compound		Rhodococcus sp. RHA1	superkingdom:Bacteria;phylum:Actinobacteria;class:Actinobacteria;order:Actinomycetales;family:Nocardiaceae;genus:Rhodococcus;	0.8075	1.0024	1.0942	0.3713	0.4202	0.4218	0.3027	1.192	1.0727	1.018	0.1764		0.1593		0.1769			0.2849	0.825		2.7283
154283569	nbaC	Organic Remediation	Aromatics	Nitoaromatics	Ajellomyces capsulatus NAm1	superkingdom:Eukaryota;kingdom:Fungi;phylum:Ascomycota;class:Eurotiomycetes;order:Onygenales;family:Ajellomycetaceae;genus:Ajellomyces;species:Ajellomyces capsulatus;	2.0244	2.0873	2.2475	0.4102	0.465	0.5247	1.1654	1.8094	1.7221	1.5186	0.2375	0.2464	0.3945	0.422	0.614	0.9351	0.3926	0.3812	1.8038	0.3292	4.7545
218757779	hydrogenase	Energy process	Energy process		Desulfovibrio vulgaris str. 'Miyazaki F'								0.4353						0.2419	0.1631			0.5863		0.3461		0.5952							0.4495	0.2664
148568718	nifH	Nitrogen	Nitrogen fixation		Roseiflexus sp. RS-1	superkingdom:Bacteria;phylum:Chloroflexi;class:Chloroflexi;order:Chloroflexales;family:Chloroflexaceae;genus:Roseiflexus;	1.3796	1.4351	1.4719	0.4246	0.4289	0.4455	1.4534	1.0763	0.9929	0.9549	0.1626		0.296	0.4093	0.5	0.5702	0.2753	0.3266	0.7554	0.374	4.643					0.322	0.3716	0.7696		0.4084
90413284	CadA	Metal Resistance	Cadmium		Photobacterium profundum 3TCK	superkingdom:Bacteria;phylum:Proteobacteria;class:Gammaproteobacteria;order:Vibrionales;family:Vibrionaceae;genus:Photobacterium;species:Photobacterium profundum;	0.8392	0.8452	0.8002				0.4291	0.5783	0.4805	0.7232			0.1985	0.2096	0.28	0.3516			0.547		2.3659								0.4254	0.3299
99082466	hmgC	Organic Remediation	Aromatics	Aromatic carboxylic acid	Silicibacter sp. TM1040	superkingdom:Bacteria;phylum:Proteobacteria;class:Alphaproteobacteria;order:Rhodobacterales;family:Rhodobacteraceae;genus:Silicibacter;	3.3807	3.267	3.3545	0.6916	0.6458	0.6487	1.6328	1.6879	1.6139	1.6767	0.357	0.5206	0.5382	0.5876	0.8071	0.7923	0.5194	0.5465	1.4648	0.2347	5.58				0.1693		0.2864
119857773	ChrA	Metal Resistance	Chromium		Pseudomonas putida W619	superkingdom:Bacteria;phylum:Proteobacteria;class:Gammaproteobacteria;order:Pseudomonadales;family:Pseudomonadaceae;genus:Pseudomonas;species:Pseudomonas putida;	0.4438	0.4787	0.5961												0.1774				0.3944		1.6055					0.3036	0.7345
53755248	GCoADH	Organic Remediation	Aromatics	Aromatic carboxylic acid	Legionella pneumophila str. Lens	superkingdom:Bacteria;phylum:Proteobacteria;class:Gammaproteobacteria;order:Legionellales;family:Legionellaceae;genus:Legionella;species:Legionella pneumophila;	0.2188	0.2399					0.2349									1.7713			3.42		1.1533
89895061	bco	Organic Remediation	Aromatics	Aromatic carboxylic acid	Desulfitobacterium hafniense Y51	superkingdom:Bacteria;phylum:Firmicutes;class:Clostridia;order:Clostridiales;family:Peptococcaceae;genus:Desulfitobacterium;species:Desulfitobacterium hafniense;	2.4833	2.0041	1.882	0.284	0.32	0.4497	0.818	1.3148	1.1357	1.7832	0.2212	0.2316	0.3123	0.4294	0.4878	0.46	0.2373	0.2276	1.347	0.1126	2.383							0.3015	0.3334	0.6763
84780396	SMR_antibiotics	Antibiotic resistance	transporter		Sodalis glossinidius str. 'morsitans'		1.9616	2.0173	2.5741	0.7611	0.8581	0.7209	0.6709	3.1862	3.147	1.9512	0.3802		0.345	0.3905	1.9694	0.2911		0.3867	1.9902	0.1158	4.8957							0.5706	0.6244	0.523
110681409	ZntA	Metal Resistance	Zinc		Chondromyces crocatus	superkingdom:Bacteria;phylum:Proteobacteria;class:Deltaproteobacteria;order:Myxococcales;family:Polyangiaceae;genus:Chondromyces;	1.1667	1.0898	1.0886				0.5445	0.7043	0.6507	0.808	0.1465		0.2723	0.2773	0.2964	0.4264		0.3765	0.6518		3.469
110598809	dsrA	Sulphur	sulfite reductase		Chlorobium ferrooxidans DSM 13031	superkingdom:Bacteria;phylum:Chlorobi;class:Chlorobia;order:Chlorobiales;family:Chlorobiaceae;genus:Chlorobium;species:Chlorobium ferrooxidans;	0.6188	0.4992	0.5295				0.2264	0.3878	0.451	0.5009				0.1209					0.4713		2.368
94496283	ppx	Phosphorus	Phosphorus utilization		Sphingomonas sp. SKA58	superkingdom:Bacteria;phylum:Proteobacteria;class:Alphaproteobacteria;order:Sphingomonadales;family:Sphingomonadaceae;genus:Sphingomonas;	1.1131	1.0182	1.1543		0.4065	0.3525	0.4769	1.3092	0.9362	1.077	0.1297		0.1632	0.2314	0.2935			0.3482	0.9094		4.2316
146407164	pimF	Organic Remediation	Aromatics	Aromatic carboxylic acid	Bradyrhizobium sp. BTAi1	superkingdom:Bacteria;phylum:Proteobacteria;class:Alphaproteobacteria;order:Rhizobiales;family:Bradyrhizobiaceae;genus:Bradyrhizobium;							0.4855												0.3232
115368281	linB	Organic Remediation	Pesticides related compound		Stigmatella aurantiaca DW4/3-1	superkingdom:Bacteria;phylum:Proteobacteria;class:Deltaproteobacteria;order:Myxococcales;family:Cystobacteraceae;genus:Stigmatella;species:Stigmatella aurantiaca;	6.4005	6.2666	7.0555	3.3542	3.1305	2.957	3.5791	6.9805	6.8627	6.0527	1.7581	1.0657	2.43	3.4259	3.5784	3.3556	1.6669	2.5982	7.0957	0.7031	3.2619	0.4346	0.3272	0.5894	0.4129	0.5977	0.5893	3.3594	2.5756	3.6502
119386067	czcD	Metal Resistance	Cadmium,Cobalt,Zinc		Paracoccus denitrificans PD1222	superkingdom:Bacteria;phylum:Proteobacteria;class:Alphaproteobacteria;order:Rhodobacterales;family:Rhodobacteraceae;genus:Paracoccus;species:Paracoccus denitrificans;								0.4857	0.457	0.4068			0.2672	0.2238					0.306		1.2302							2.5343	2.4637
114328667	nagK	Organic Remediation	Aromatics	Aromatic carboxylic acid	Granulibacter bethesdensis CGDNIH1	superkingdom:Bacteria;phylum:Proteobacteria;class:Alphaproteobacteria;order:Rhodospirillales;family:Acetobacteraceae;genus:Granulibacter;species:Granulibacter bethesdensis;							0.767	0.2783	0.3497	0.4434			0.3086	0.18	0.1792				0.3125	0.1936	1.1108
55229628	nitA	Organic Remediation	Aromatics	Other aromatics	Haloarcula marismortui ATCC 43049	superkingdom:Archaea;phylum:Euryarchaeota;class:Halobacteria;order:Halobacteriales;family:Halobacteriaceae;genus:Haloarcula;species:Haloarcula marismortui;	0.9029	0.7488	0.7007	0.1854	0.1572	0.3042	0.6057	0.6004	0.632	0.7441	0.1365		0.199	0.2242	0.2815	0.3727		0.1422	0.537		2.0749
68537026	AceB	Carbon cycling	Carbon degradataion	Others	Corynebacterium jeikeium K411		0.5702	0.341	0.5617					0.6247	0.6189	0.7633								0.1636	0.2601		0.9332
94496003	czcD	Metal Resistance	Cadmium,Cobalt,Zinc		Sphingomonas sp. SKA58	superkingdom:Bacteria;phylum:Proteobacteria;class:Alphaproteobacteria;order:Sphingomonadales;family:Sphingomonadaceae;genus:Sphingomonas;	2.7773	2.7013	3.0305	0.8931	0.9092	0.8952	1.5067	2.6044	2.214	2.4403	0.3789	0.237	0.6471	0.7951	1.0491	1.0803	0.5116	0.6823	2.7687		4.5582							1.4939	1.1083	1.1722
14161296	amoA	Nitrogen	Nitrification		Nitrosomonas sp. C-45	superkingdom:Bacteria;phylum:Proteobacteria;class:Betaproteobacteria;order:Nitrosomonadales;family:Nitrosomonadaceae;genus:Nitrosomonas;																			0.2072		0.2475							0.5059	0.4258	0.5071
62120299	alkB	Organic Remediation	Other Hydrocarbons		uncultured bacterium	superkingdom:Bacteria;	0.7003	0.7298	0.9571				0.6269	0.9215	0.766	0.6919		0.1919	0.1627	0.1905	0.2308	0.4201	0.1978		0.4436	0.2714	2.6699
25990065	gyrB	other category	Phylogenetic marker		Mesoplasma lactucae	superkingdom:Bacteria;phylum:Tenericutes;class:Mollicutes;order:Entomoplasmatales;family:Entomoplasmataceae;genus:Mesoplasma;	1.0599	0.9387	0.9389		0.2861	0.3556	0.5956	0.7599	0.5708	0.7046	0.225	0.2307	0.3593	0.3308	0.4176	0.5025	0.3443	0.3716	0.5789		3.313
110834653	SMR_antibiotics	Antibiotic resistance	transporter		Alcanivorax borkumensis SK2								0.4466	0.3499	0.2385	0.3333									0.2502		1.1615
152994544	proO	Organic Remediation	Aromatics	Other aromatics	Marinomonas sp. MWYL1	superkingdom:Bacteria;phylum:Proteobacteria;class:Gammaproteobacteria;order:Oceanospirillales;family:Oceanospirillaceae;genus:Marinomonas;							0.3972												0.2296
86139088	PobA	Organic Remediation	Aromatics	Aromatic carboxylic acid	Roseobacter sp. MED193	superkingdom:Bacteria;phylum:Proteobacteria;class:Alphaproteobacteria;order:Rhodobacterales;family:Rhodobacteraceae;genus:Roseobacter;							0.2266												0.4445		0.2859
56675778	dsrA	Sulphur	sulfite reductase		Desulfococcus multivorans	superkingdom:Bacteria;phylum:Proteobacteria;class:Deltaproteobacteria;order:Desulfobacterales;family:Desulfobacteraceae;genus:Desulfococcus;	0.587	0.6091	0.6369					1.0352	0.9586	0.9009									0.808		2.0894
77461684	ppx	Phosphorus	Phosphorus utilization		Pseudomonas fluorescens PfO-1	superkingdom:Bacteria;phylum:Proteobacteria;class:Gammaproteobacteria;order:Pseudomonadales;family:Pseudomonadaceae;genus:Pseudomonas;species:Pseudomonas fluorescens;	0.6803	0.6219	0.565					0.417	0.3911	0.4757									0.3695		2.4768
23123661	cadBD	Metal Resistance	Cadmium		Nostoc punctiforme PCC 73102	superkingdom:Bacteria;phylum:Cyanobacteria;order:Nostocales;family:Nostocaceae;genus:Nostoc;species:Nostoc punctiforme;																			0.2699									0.3912		0.5923
118570847	SMR_antibiotics	Antibiotic resistance	transporter		Mycobacterium ulcerans Agy99		0.5392	0.5703	0.626				0.3222	0.425	0.3984										0.2991		1.9086
149783191	nirK	Nitrogen	Denitrification		uncultured bacterium	superkingdom:Bacteria;	1.2241	0.8401	0.9903	0.2476	0.2695	0.3214	0.7433	0.8371	0.667	0.8337			0.2172	0.3168	0.4001	0.3511			0.6141		3.7064
158438702	BADH	Organic Remediation	Aromatics	Other aromatics	Clostridium bolteae ATCC BAA-613	superkingdom:Bacteria;phylum:Firmicutes;class:Clostridia;order:Clostridiales;family:Clostridiaceae;genus:Clostridium;species:Clostridium bolteae;	2.3219	2.33	2.7652	0.8915	0.8378	0.8937	0.7505	4.0189	4.9827	3.7093	0.4074		0.2204	0.4565	0.4666	0.3096		0.5698	1.3699		4.2701							1.0623		0.9851
167778797	B_lactamase_B	Antibiotic resistance	Beta-lactamases?		Leptospira biflexa serovar Patoc strain 'Patoc 1 (Paris)'		1.0462	0.9284	1.2298	0.364	0.3379	0.3774	0.6971	1.0145	1.0147	1.0034			0.2686	0.3152	0.4398	0.4908	0.2228	0.34	0.7691		3.6507
24421341	nirS	Nitrogen	Denitrification		uncultured organism									0.4005	0.4106	0.4289				0.1843					0.467		0.9146
152997624	GcdB	Organic Remediation	Aromatics	Aromatic carboxylic acid	Marinomonas sp. MWYL1	superkingdom:Bacteria;phylum:Proteobacteria;class:Gammaproteobacteria;order:Oceanospirillales;family:Oceanospirillaceae;genus:Marinomonas;	1.6468	1.5897	1.7956	0.2676	0.4401	0.339	0.8404	1.3859	1.2173	0.9443	0.1744		0.1503	0.214	0.2775	0.298			1.1811		3.9045							0.644	0.4102	0.4185
88772743	czcA	Metal Resistance	Cadmium,Cobalt,Zinc		Alteromonas macleodii 'Deep ecotype'	superkingdom:Bacteria;phylum:Proteobacteria;class:Gammaproteobacteria;order:Alteromonadales;family:Alteromonadaceae;genus:Alteromonas;species:Alteromonas macleodii;	1.5717	1.6662	1.8141	0.3057	0.3706	0.362	0.9993	1.4541	1.284	1.4217	0.2157	0.1867	0.4423	0.359	0.4717	0.512	0.2591	0.2729	1.6043	0.2137	4.7544							0.426	0.713	0.6899
3128310	ArsC	Metal Resistance	Arsenic		Rhodobacter capsulatus	superkingdom:Bacteria;phylum:Proteobacteria;class:Alphaproteobacteria;order:Rhodobacterales;family:Rhodobacteraceae;genus:Rhodobacter;																			0.3473		1.6382
13183747	akbF	Organic Remediation	Aromatics	BTEX and related aromatics	Pseudomonas aeruginosa	superkingdom:Bacteria;phylum:Proteobacteria;class:Gammaproteobacteria;order:Pseudomonadales;family:Pseudomonadaceae;genus:Pseudomonas;	0.641	0.6913	0.651				0.3204	0.4613	0.4014	0.5678					0.1957	0.2497			0.4141		2.4422
26278770	narG	Nitrogen	Denitrification		uncultured bacterium	superkingdom:Bacteria;	4.4952	3.4165	4.4086	5.3612	5.0598	5.351		5.3386	4.6216	4.7768	0.55	1.5613	1.9912	3.6433	3.3086	5.6337		6.1056	2.241	2.9524	4.3095	1.0409	0.2465	0.5097	0.1275	0.5492	0.7706	1.4588	0.8501	1.8012
108805480	ChrA	Metal Resistance	Chromium		Rubrobacter xylanophilus DSM 9941	superkingdom:Bacteria;phylum:Actinobacteria;class:Actinobacteria;order:Rubrobacterales;family:Rubrobacteraceae;genus:Rubrobacter;species:Rubrobacter xylanophilus;	1.4416	1.1973	1.6155	0.4705	0.2531	0.5292	1.2062	0.9877	0.9043	1.1259	0.2953	0.234	0.3295	0.4817	0.5589	0.6225	0.3646	0.4133	0.9783		2.816					0.8187	0.2526	0.5511	0.5378	0.9448
171697592	nirA	Nitrogen	Assimilatory N reduction		Cyanothece sp. ATCC 51142								0.5189	0.3979	0.2895									0.2054	0.2294	0.1863	1.3518
87283379	CopA	Metal Resistance	Copper		Synechococcus sp. WH 5701	superkingdom:Bacteria;phylum:Cyanobacteria;order:Chroococcales;genus:Synechococcus;	1.2309	1.1928	1.3465	0.3172	0.2498	0.3951	0.5998	0.9108	1.0823	1.0933	0.1248		0.2637	0.3436	0.4566	0.5174	0.2456	0.2918	1.0212	0.0954	3.3432							0.3793	0.9724	0.7104
89950900	xylanase	Carbon cycling	Carbon degradataion	Hemicellulose	Saccharophagus degradans 2-40	superkingdom:Bacteria;phylum:Proteobacteria;class:Gammaproteobacteria;order:Alteromonadales;family:Alteromonadaceae;genus:Saccharophagus;species:Saccharophagus degradans;	0.8588	0.8768	1.0277	0.3614	0.3061	0.2609	0.754	0.8489	0.5997	0.8685	0.2155		0.2903	0.3454	0.4394	0.5305	0.2791	0.3073	0.6273		3.2067							0.7227	1.2311	0.9884
88925625	Al	Metal Resistance	Aluminum		Desulfotomaculum reducens MI-1	superkingdom:Bacteria;phylum:Firmicutes;class:Clostridia;order:Clostridiales;family:Peptococcaceae;genus:Desulfotomaculum;species:Desulfotomaculum reducens;	0.3615		0.3398				0.2518	0.4665	0.3508	0.4851									0.3764		1.6784							0.9038	0.7549
112463925	nirK	Nitrogen	Denitrification		uncultured bacterium	superkingdom:Bacteria;	0.306	0.2345	0.3298				0.7496	0.3693		0.3552				0.1424	0.3978				0.2858	0.2619	1.0416							0.476	0.2555
37221876	nhh	Organic Remediation	Aromatics	Nitoaromatics	Rhodococcus erythropolis	superkingdom:Bacteria;phylum:Actinobacteria;class:Actinobacteria;order:Actinomycetales;family:Nocardiaceae;genus:Rhodococcus;	0.394	0.4023	0.6043					0.2949	0.3237	0.44									0.2893		1.52
82791399	alkB	Organic Remediation	Other Hydrocarbons		uncultured bacterium	superkingdom:Bacteria;	0.7575	0.7493	0.7482				0.3378	0.4017	0.3471	0.6413			0.1824	0.1513	0.151				0.396		2.9085
112821555	ArsC	Metal Resistance	Arsenic		Sphingomonas sp. KA1	superkingdom:Bacteria;phylum:Proteobacteria;class:Alphaproteobacteria;order:Sphingomonadales;family:Sphingomonadaceae;genus:Sphingomonas;	1.747	1.3166	1.4505	0.4623	0.3881	0.4968	1.3873	1.193	1.1753	1.3513	0.3666	0.4065	0.6228	0.7214	0.6738	0.8976	0.5653	0.5465	0.8936		2.9159	0.1494	0.2422	0.2876		0.4146	0.3573	0.3923	0.6268	0.6412
157679479	dsrA	Sulphur	sulfite reductase		uncultured sulfate-reducing bacterium	superkingdom:Bacteria;	2.9752	2.1821	2.4215	1.0941	0.693	0.9316	3.8003	2.3011	2.2507	2.0591	0.5178	0.3813	0.9356	1.1863	1.0563	1.6437	0.721	0.6702	2.2096	1.0914						0.5992	0.3622	0.8168	0.5678	1.1154
37523893	SMR_antibiotics	Antibiotic resistance	transporter		Gloeobacter violaceus PCC 7421		0.6353	0.761	0.7967					1.0162	0.8132	0.8594			0.1608		0.2455			0.2874	0.5907		2.3458
89241984	rubisco	Carbon cycling	Carbon fixation		Lyngbya aestuarii PCC 7419	superkingdom:Bacteria;phylum:Cyanobacteria;order:Oscillatoriales;genus:Lyngbya;species:Lyngbya aestuarii;	1.4835	1.2792	1.3834	0.3214	0.4725	0.4572	0.8363	1.1445	1.0586	1.26	0.1869	0.2414	0.4224	0.4353	0.5397	0.7114	0.3841	0.3855	0.7934	0.169	3.6966							0.5469	0.7376	0.539
13474529	pimF	Organic Remediation	Aromatics	Aromatic carboxylic acid	Mesorhizobium loti MAFF303099	superkingdom:Bacteria;phylum:Proteobacteria;class:Alphaproteobacteria;order:Rhizobiales;family:Phyllobacteriaceae;genus:Mesorhizobium;species:Mesorhizobium loti;	0.657	0.6018	0.6705				1.1196	0.4997		0.5298			0.1855	0.2044	0.258	0.6118			0.6305		1.936
149811157	nagG	Organic Remediation	Aromatics	Aromatic carboxylic acid	Roseobacter sp. AzwK-3b	superkingdom:Bacteria;phylum:Proteobacteria;class:Alphaproteobacteria;order:Rhodobacterales;family:Rhodobacteraceae;genus:Roseobacter;	0.4912	0.3763	0.4685	0.2022		0.2658	0.449	0.307	0.4407	0.4535					0.5363	0.3333	0.1262	0.1954	0.3446		2.0455
83415007	phenol_oxidase	Carbon cycling	Carbon degradataion	Lignin	Termitomyces sp. NS/Mg	superkingdom:Eukaryota;kingdom:Fungi;phylum:Basidiomycota;class:Agaricomycetes;order:Agaricales;family:Tricholomataceae;genus:Termitomyces;							0.3183												0.4894
91693344	pimF	Organic Remediation	Aromatics	Aromatic carboxylic acid	Burkholderia xenovorans LB400	superkingdom:Bacteria;phylum:Proteobacteria;class:Betaproteobacteria;order:Burkholderiales;family:Burkholderiaceae;genus:Burkholderia;species:Burkholderia xenovorans;							0.76												0.2679	0.1939	0.1729
71737195	phn	Organic Remediation	Herbicides related compound		Pseudomonas syringae pv. phaseolicola 1448A	superkingdom:Bacteria;phylum:Proteobacteria;class:Gammaproteobacteria;order:Pseudomonadales;family:Pseudomonadaceae;genus:Pseudomonas;species:Pseudomonas savastanoi;	0.4932	0.3669	0.5022				0.455	0.493	0.5529	0.4468			0.268	0.1763					0.5404		1.6077
89143218	gyrB	other category	Phylogenetic marker		Microbacterium thalassium	superkingdom:Bacteria;phylum:Actinobacteria;class:Actinobacteria;order:Actinomycetales;family:Microbacteriaceae;genus:Microbacterium;	0.3764	0.2846	0.4037				0.4252	0.2118	0.3146	0.6337						0.2664	0.0985		0.2896		1.919							0.1869	1.3513	0.7001
76667412	nifH	Nitrogen	Nitrogen fixation		uncultured nitrogen-fixing bacterium	superkingdom:Bacteria;																			0.2637		0.4316
150024774	hmgB	Organic Remediation	Aromatics	Aromatic carboxylic acid	Flavobacterium psychrophilum JIP02/86	superkingdom:Bacteria;phylum:Bacteroidetes;class:Flavobacteria;order:Flavobacteriales;family:Flavobacteriaceae;genus:Flavobacterium;species:Flavobacterium psychrophilum;	1.3973	1.0623	1.3567	0.3351		0.3904	0.3798	1.5461	1.8055	1.4063				0.3121	0.3036	0.2513		0.2598	1.6263		4.3497							0.5889		0.6387
119817911	benAB	Organic Remediation	Aromatics	Aromatic carboxylic acid	Pseudomonas putida W619	superkingdom:Bacteria;phylum:Proteobacteria;class:Gammaproteobacteria;order:Pseudomonadales;family:Pseudomonadaceae;genus:Pseudomonas;species:Pseudomonas putida;	3.238	2.7821	2.9548	0.618	0.4237	0.6017	1.5486	2.0345	1.9508	2.0816	0.3835	0.2355	0.5978	0.6973	0.8489	0.9134	0.4173	0.4117	2.1799	0.2527	4.8823				0.0922	0.3966		0.7229		0.7311
58038312	czcA	Metal Resistance	Cadmium,Cobalt,Zinc		Gluconobacter oxydans 621H	superkingdom:Bacteria;phylum:Proteobacteria;class:Alphaproteobacteria;order:Rhodospirillales;family:Acetobacteraceae;genus:Gluconobacter;species:Gluconobacter oxydans;	1.0538	0.9764	1.1341	0.2394	0.2388		0.5224	0.5908	0.6765	0.6839	0.1936		0.2275	0.3761	0.4062	0.5006	0.2263		0.6247		3.4226							0.4607	1.6049	0.9415
150387119	CopA	Metal Resistance	Copper		Victivallis vadensis ATCC BAA-548	superkingdom:Bacteria;phylum:Lentisphaerae;family:Victivallaceae;genus:Victivallis;species:Victivallis vadensis;	3.198	2.6171	3.4527	0.8565	0.7399	0.9336	1.2545	3.039	3.0108	3.339	0.4695	0.2025	0.41	0.67	0.7294	1.0101	0.4058	0.7664	3.0403	0.2386	1.9144					0.4098	0.2233	0.7089	0.6163	1.6431
78218626	AceB	Carbon cycling	Carbon degradataion	Others	Desulfovibrio desulfuricans G20		2.0094	1.4385	1.6353	0.4309	0.3205	0.4471	1.0606	1.0893	0.972	1.1263			0.3683	0.4022	0.5525	0.5646	0.2956	0.2408	0.9539	0.2135	2.8036
1177849	amyA	Carbon cycling	Carbon degradataion	Starch	Pseudomonas sp. KFCC10818	superkingdom:Bacteria;phylum:Proteobacteria;class:Gammaproteobacteria;order:Pseudomonadales;family:Pseudomonadaceae;genus:Pseudomonas;	1.8417	1.2273	1.247	0.3488	0.3063	0.2943	0.5286	0.8526	0.8751	1.0634	0.1419			0.2545	0.2457	0.3424	0.1711	0.2277	1.0222		3.3635							0.7885	1.847	1.2244
56809455	nifH	Nitrogen	Nitrogen fixation		uncultured bacterium	superkingdom:Bacteria;	0.7312	0.8288	0.791	0.4759	0.3131	0.4126	0.4998	0.6984	0.716	0.7686	0.1571		0.1661	0.1929	0.2204				0.8232		3.4003							0.7944	0.6918	0.5263
192808970	Tet	Antibiotic resistance	other		Geobacillus sp. Y412MC10		2.3124	2.0485	2.2091	0.4678	0.5716	0.4776	0.9871	1.3148	1.2315	1.3104	0.246		0.41	0.5828	0.5926	0.6523	0.3194	0.3925	0.9503		3.4037
68343070	nmoA	Organic Remediation	Aromatics	Nitoaromatics	Pseudomonas fluorescens Pf-5	superkingdom:Bacteria;phylum:Proteobacteria;class:Gammaproteobacteria;order:Pseudomonadales;family:Pseudomonadaceae;genus:Pseudomonas;species:Pseudomonas fluorescens;	2.8097	2.2732	2.546	0.5711	0.5947	0.4988	1.1132	1.5774	1.6731	1.4832	0.2431	0.208	0.4072	0.4572	0.5818	0.7271	0.4098	0.4156	1.7306	0.1696	4.6144							0.6034	0.5642
34103352	CopA	Metal Resistance	Copper		Chromobacterium violaceum ATCC 12472	superkingdom:Bacteria;phylum:Proteobacteria;class:Betaproteobacteria;order:Neisseriales;family:Neisseriaceae;genus:Chromobacterium;species:Chromobacterium violaceum;													0.4688	0.1885					0.4451										0.6458	0.3324
10176574	alkJ	Organic Remediation	Other Hydrocarbons		Bacillus halodurans C-125	superkingdom:Bacteria;phylum:Firmicutes;class:Bacilli;order:Bacillales;family:Bacillaceae;genus:Bacillus;species:Bacillus halodurans;	2.5919	2.3283	2.5315	0.415	0.4586	0.4882	1.0963	1.2237	1.352	1.1833	0.2844	0.247	0.4153	0.469	0.4836	0.8446	0.3023	0.2963	1.2177	0.1729	4.4439							0.484	0.6345
158316069	mdlD	Organic Remediation	Aromatics	Other aromatics	Frankia sp. EAN1pec	superkingdom:Bacteria;phylum:Actinobacteria;class:Actinobacteria;order:Actinomycetales;family:Frankiaceae;genus:Frankia;	1.9775	1.437	1.5652	0.4177	0.4436	0.569	0.8694	1.201	1.2086	1.7937	0.244	0.1669	0.3335	0.4671	0.5325	0.5287	0.2608	0.2941	1.3885	0.2205	2.128							0.4383	0.4035	0.6041
116255356	akbF	Organic Remediation	Aromatics	BTEX and related aromatics	Rhizobium leguminosarum bv. viciae 3841	superkingdom:Bacteria;phylum:Proteobacteria;class:Alphaproteobacteria;order:Rhizobiales;family:Rhizobiaceae;genus:Rhizobium;species:Rhizobium leguminosarum;	1.0185	0.9656	1.0006	0.2822	0.2837		0.506	0.6082	0.5832	0.8034	0.2062		0.2608	0.2666	0.3865	0.4529		0.277	0.6016	0.1432	2.9667
157011618	AprA	Sulphur	Other		uncultured bacterium								0.7878												0.3806	0.2246
151364295	acetylglucosaminidase	Carbon cycling	Carbon degradataion	Chitin	Shewanella baltica OS185	superkingdom:Bacteria;phylum:Proteobacteria;class:Gammaproteobacteria;order:Alteromonadales;family:Shewanellaceae;genus:Shewanella;species:Shewanella baltica;	0.4353	0.4595	0.3178	0.4692	0.3934	0.5402	3.7237	0.339	0.2752		0.2285	1.005	0.1988	0.5393	0.4619	1.0254	1.0579	0.3272	0.8582	1.1145	1.2247					1.293	0.3106	0.5417	0.329	0.7874
31071475	gyrB	other category	Phylogenetic marker		Nostoc entophytum	superkingdom:Bacteria;phylum:Cyanobacteria;order:Nostocales;family:Nostocaceae;genus:Nostoc;species:Nostoc entophytum;																			0.2633		0.8635
112462197	nirK	Nitrogen	Denitrification		uncultured bacterium	superkingdom:Bacteria;	0.2865	0.3498	0.2918					0.3325	0.3963	0.5867									0.4982		1.4631								0.3447	0.3972
19909575	gyrB	other category	Phylogenetic marker		Caulobacter henricii	superkingdom:Bacteria;phylum:Proteobacteria;class:Alphaproteobacteria;order:Caulobacterales;family:Caulobacteraceae;genus:Caulobacter;	1.5058	1.4877	1.7887	0.4624	0.4277	0.5963	0.9169	1.2379	1.1811	1.5172	0.2297	0.2385	0.5619	0.5056	0.6909	0.6802	0.447	0.5009	1.3171	0.2641	4.0694							0.667	2.2326	0.9346
50876360	ZntA	Metal Resistance	Zinc		Desulfotalea psychrophila LSv54	superkingdom:Bacteria;phylum:Proteobacteria;class:Deltaproteobacteria;order:Desulfobacterales;family:Desulfobulbaceae;genus:Desulfotalea;species:Desulfotalea psychrophila;	0.4078	0.2206	0.3388				0.2316	0.3013	0.2918	0.3444						0.1455	0.0821		0.2993		1.7143
116491756	czcD	Metal Resistance	Cadmium,Cobalt,Zinc		Oenococcus oeni PSU-1	superkingdom:Bacteria;phylum:Firmicutes;class:Bacilli;order:Lactobacillales;family:Leuconostocaceae;genus:Oenococcus;species:Oenococcus oeni;																			0.3537
62149228	nifH	Nitrogen	Nitrogen fixation		uncultured bacterium	superkingdom:Bacteria;	0.5157	0.5025	0.5223					0.6029	0.5652	0.8231									0.4181		1.3114
19421902	rd	Organic Remediation	Chlorinated solvents		Desulfitobacterium hafniense	superkingdom:Bacteria;phylum:Firmicutes;class:Clostridia;order:Clostridiales;family:Peptococcaceae;genus:Desulfitobacterium;species:Desulfitobacterium hafniense;							0.7653												1.0208
11497781	nirA	Nitrogen	Assimilatory N reduction		Archaeoglobus fulgidus DSM 4304		2.3748	2.6647	2.0532	0.553	0.6772	0.7092	1.1878	1.5689	1.4411	1.6405	0.4027	0.5374	0.6528	0.6402	0.8316	0.8934	0.562	0.6078	1.2158	0.2355	3.9544
21038968	tfdA	Organic Remediation	Aromatics	Chlorinated aromatics	alpha proteobacterium HW13	superkingdom:Bacteria;phylum:Proteobacteria;class:Alphaproteobacteria;							0.5132							0.3805		0.8553			0.4284	0.3064
89079597	ppx	Phosphorus	Phosphorus utilization		Lactobacillus reuteri JCM 1112	superkingdom:Bacteria;phylum:Firmicutes;class:Bacilli;order:Lactobacillales;family:Lactobacillaceae;genus:Lactobacillus;species:Lactobacillus reuteri;	2.788	2.1398	2.3807	0.7034	0.5327	0.6169	1.6429	2.178	1.7068	1.9569	0.3222	0.2452	0.5891	0.8171	1.1154	1.0829	0.4016	0.5746	1.8305	0.2702	3.1426					1.0191	0.253	0.6963	0.3093	0.9573
115401802	ara_fungi	Carbon cycling	Carbon degradataion	Hemicellulose	Aspergillus terreus NIH2624	superkingdom:Eukaryota;kingdom:Fungi;phylum:Ascomycota;class:Eurotiomycetes;order:Eurotiales;family:Trichocomaceae;genus:Aspergillus;species:Aspergillus terreus;	2.6814	1.7028	2.2593	0.712	0.4023	0.7187	1.554	1.8084	1.7469	1.8773	0.4071	0.2478	0.5417	0.7801	0.8088	1.1307	0.4869	0.5317	1.015	0.3065	2.4015	0.0909		0.1594	0.0707	0.3383	0.2478	0.3366	0.5264	0.8809
111054396	nitA	Organic Remediation	Aromatics	Other aromatics	Geobacillus pallidus	superkingdom:Bacteria;phylum:Firmicutes;class:Bacilli;order:Bacillales;family:Bacillaceae;genus:Geobacillus;								0.4413	0.2781	0.3026									0.2931		0.8679
126651341	MFS_antibiotic	Antibiotic resistance	transporter		Bacillus sp. B14905					3.6913	3.3892	3.5808	3.0909				1.54	0.4525	1.4018	2.4106	2.6102	2.4652	0.8432	2.2766	7.0912	0.3636	3.3819								3.5246	2.7891
145589481	czcA	Metal Resistance	Cadmium,Cobalt,Zinc		Polynucleobacter sp. QLW-P1DMWA-1	superkingdom:Bacteria;phylum:Proteobacteria;class:Betaproteobacteria;order:Burkholderiales;family:Burkholderiaceae;genus:Polynucleobacter;	0.3689	0.3639	0.3517					0.2413	0.2389	0.2762						0.1601			0.2812		1.9674							0.2961	0.4426	0.9222
73660393	arsB	Metal Resistance	Arsenic		Dehalococcoides sp. CBDB1	superkingdom:Bacteria;phylum:Chloroflexi;class:Dehalococcoidetes;genus:Dehalococcoides;	2.1108	1.7908	2.0572	0.5744	0.5651	0.5055	0.9605	1.2547	1.1385	1.5033	0.2486	0.3221	0.4651	0.5493	0.5863	0.8424	0.3708	0.5739	1.2166	0.2752	5.3565							0.4661	0.8976
49644400	glucoamylase	Carbon cycling	Carbon degradataion	Starch	Kluyveromyces lactis NRRL Y-1140	superkingdom:Eukaryota;kingdom:Fungi;phylum:Ascomycota;class:Saccharomycetes;order:Saccharomycetales;family:Saccharomycetaceae;genus:Kluyveromyces;species:Kluyveromyces lactis;																			0.7236		0.2185
16308743	AceB	Carbon cycling	Carbon degradataion	Others	Laccaria bicolor		1.148	1.0252	0.8671	0.2988	0.3509	0.5592	0.5671	1.398	1.3086	1.6194	0.1869		0.3054	0.341	0.2577	0.2928	0.1607	0.3282	1.0363	0.1796	3.3247
76883336	ZntA	Metal Resistance	Zinc		Nitrosococcus oceani ATCC 19707	superkingdom:Bacteria;phylum:Proteobacteria;class:Gammaproteobacteria;order:Chromatiales;family:Chromatiaceae;genus:Nitrosococcus;species:Nitrosococcus oceani;	3.7438	3.9722	3.5119	1.0877	1.1402	1.3775	2.4064	2.6574	2.4994	2.8529	0.9611	0.9798	1.216	1.3003	1.4461	1.7889	0.9415	1.2996	2.3624	0.3671	4.0653	0.474	0.4001	0.6308	0.2141	0.5966	0.5286	0.9416	0.7802	1.056
53803990	ppk	Phosphorus	Phosphorus utilization		Methylococcus capsulatus str. Bath	superkingdom:Bacteria;phylum:Proteobacteria;class:Gammaproteobacteria;order:Methylococcales;family:Methylococcaceae;genus:Methylococcus;species:Methylococcus capsulatus;	2.1601	2.0637	2.1826	0.4411	0.4679	0.5497	0.9864	1.5192	1.3506	1.6056	0.297	0.2256	0.4831	0.549	0.7324	0.7439	0.3427	0.4301	1.2313	0.1743	4.5494							0.5166	0.897	0.8084
148292199	AceB	Carbon cycling	Carbon degradataion	Others	uncultured bacterium		0.4307	0.4106	0.5173					1.025	0.6742	0.4988									0.6961		2.2457
158328818	PhaB	Organic Remediation	Aromatics	Aromatic carboxylic acid	Azorhizobium caulinodans ORS 571	superkingdom:Bacteria;phylum:Proteobacteria;class:Alphaproteobacteria;order:Rhizobiales;family:Xanthobacteraceae;genus:Azorhizobium;species:Azorhizobium caulinodans;	0.4918	0.455	0.5834		0.2635	0.2298	0.2762	0.5471	0.6076	0.6427				0.162					0.6398	0.1304	2.439							0.2629		0.4382
17935100	ZntA	Metal Resistance	Zinc		Agrobacterium tumefaciens str. C58	superkingdom:Bacteria;phylum:Proteobacteria;class:Alphaproteobacteria;order:Rhizobiales;family:Rhizobiaceae;genus:Agrobacterium;species:Agrobacterium tumefaciens;	0.5427	0.572	0.533	0.1519	0.1426		0.3552	0.4621	0.4246	0.5753	0.0909			0.1198	0.1686	0.2225	0.1951	0.2121	0.5499		2.1098							0.4337	1.1938	0.7972
70985992	BADH	Organic Remediation	Aromatics	Other aromatics	Aspergillus fumigatus Af293	superkingdom:Eukaryota;kingdom:Fungi;phylum:Ascomycota;class:Eurotiomycetes;order:Eurotiales;family:Trichocomaceae;genus:Aspergillus;species:Aspergillus fumigatus;	0.2482		0.2519																0.2967		1.0957
[truncated: 11,517 more rows]
